# Supplementary material for: Comprehensive Proteomic Analysis of Lysine Acetylation in Nicotiana benthamiana After Sensing CWMV Infection
Source: Front Microbiol. 2021 May 17;12:672559. doi: 10.3389/fmicb.2021.672559 (PMC8166574; doi:10.3389/fmicb.2021.672559)
Supplement: Supplementary file 2 [file Table_1.XLSX]

## Sheet: Sheet1
	Table S1 The modification level changed Histone and chloroplast proteins in the CWMVCK comparison group
Sequence number	Protein accession	Position	CWMV/CK ratio	Up- or down-regulation	CWMV/CK p value	Amino acid	Protein description
1	A0A1S4CBT7	139	0.703	Down	0.0047767	K	Histone H2B
2	Q9SLS1	91	0.729	Down	0.0045578	K	Histone H1
3	A0A1S4AKB5	17	0.743	Down	0.00163647	K	Histone H4
4	A0A1S4CBT7	143	0.786	Down	0.0069168	K	Histone H2B
5	A0A1S4AKB5	13	0.799	Down	0.0030365	K	Histone H4
6	A0A1S4AKB5	92	0.801	Down	0.0036441	K	Histone H4
7	Q9SLS1	124	0.821	Down	0.0026008	K	Histone H1
8	A0A1S4AKB5	6	0.832	Down	0.044958	K	Histone H4
9	Q76MV0	28	1.448	Up	0.0095242	K	Histone H3.2
10	A0A1S3Y3U0	4	1.472	Up	0.0134016	K	Histone H2A
11	Q76N23	38	1.848	Up	0.047758	K	Histone H3.3
12	Q76N23	19	2.333	Up	0.0052811	K	Histone H3.3
13	Q76N23	80	2.409	Up	0.0134591	K	Histone H3.3
14	Q76N23	24	2.435	Up	0.0066817	K	Histone H3.3
15	Q76N23	28	2.5	Up	0.0084587	K	Histone H3.3
16	Q76N23	57	2.554	Up	0.0025781	K	Histone H3.3
17	Q76N23	15	2.62	Up	0.0047178	K	Histone H3.3
18	Q76N23	37	2.656	Up	0.0055605	K	Histone H3.3
19	Q76N23	10	2.744	Up	0.0038645	K	Histone H3.3
20	A0A1S3ZYP6	477	0.501	Down	4.0118e-05	K	Magnesium-chelatase subunit ChlH, chloroplastic-like
21	A0A1S3YPD8	118	0.661	Down	0.0083429	K	Peroxiredoxin Q, chloroplastic-like
22	A0A1S4ASD9	191	0.748	Down	0.043959	K	Thioredoxin-like 2, chloroplastic
23	A0A1S4ASD9	158	0.754	Down	0.033176	K	Thioredoxin-like 2, chloroplastic
24	A0A1S4CGM2	374	0.755	Down	0.00189584	K	Probable 1-deoxy-D-xylulose-5-phosphate synthase, chloroplastic
25	A0A1S3YHL0	572	0.761	Down	0.0003186	K	Pyruvate, phosphate dikinase, chloroplastic isoform X3
26	A0A1S4BCN7	104	0.766	Down	0.023638	K	Probable plastid-lipid-associated protein 4, chloroplastic
27	Q9ZS34	389	0.774	Down	0.0089623	K	Geranylgeranyl diphosphate reductase, chloroplastic
28	A0A1S3X0N1	408	0.798	Down	0.0137423	K	Gamma aminobutyrate transaminase 3, chloroplastic-like
29	A0A1S4C5E5	536	0.801	Down	0.0065592	K	Protein TOC75-3, chloroplastic-like
30	A0A1S4A4D2	123	0.81	Down	0.00022189	K	Fe-S cluster assembly factor HCF101, chloroplastic-like isoform X2
31	A0A1S3YL77	93	0.815	Down	0.042003	K	Photosystem II 5 kDa protein, chloroplastic-like
32	A0A1S4BLU8	70	1.201	Up	0.046181	K	20 kDa chaperonin, chloroplastic-like
33	A0A1S4DIY1	484	1.201	Up	0.0069163	K	RuBisCO large subunit-binding protein subunit beta, chloroplastic-like
34	A0A1S4BS40	366	1.202	Up	0.00038375	K	LL-diaminopimelate aminotransferase, chloroplastic-like
35	A0A1S3X0Y5	164	1.203	Up	0.0035798	K	Ferredoxin--NADP reductase, chloroplastic
36	A0A1S4CCI1	90	1.206	Up	0.0025351	K	Pentatricopeptide repeat-containing protein At4g16390, chloroplastic
37	A0A1S4D519	124	1.207	Up	0.0081396	K	LOW QUALITY PROTEIN: UPF0603 protein At1g54780, chloroplastic
38	A0A1S4DDQ7	89	1.207	Up	0.0088204	K	50S ribosomal protein L5, chloroplastic-like
39	A0A1S4ABU0	650	1.207	Up	0.040824	K	LOW QUALITY PROTEIN: isoleucine--tRNA ligase, chloroplastic/mitochondrial
40	A0A1S4CZ71	389	1.208	Up	0.0087777	K	Phosphoglucan, water dikinase, chloroplastic-like
41	A0A1S3Z1F3	948	1.208	Up	0.0077564	K	Ferredoxin-dependent glutamate synthase, chloroplastic-like
42	A0A1S4BQX4	52	1.21	Up	0.033661	K	Red chlorophyll catabolite reductase, chloroplastic-like
43	A0A1S4CCI1	509	1.21	Up	0.0063212	K	Pentatricopeptide repeat-containing protein At4g16390, chloroplastic
44	A0A1S3ZL31	159	1.21	Up	0.002663	K	Bifunctional aspartokinase/homoserine dehydrogenase, chloroplastic-like isoform X1
45	A0A1S3Z334	286	1.212	Up	0.00098219	K	Chloroplast stem-loop binding protein of 41 kDa b, chloroplastic
46	A0A1S4CFM0	121	1.213	Up	0.04238	K	Threonine synthase, chloroplastic-like
47	A0A1S4A0E0	72	1.214	Up	0.0168635	K	ATP synthase gamma chain, chloroplastic-like
48	P18212	112	1.215	Up	0.0128634	K	Oxygen-evolving enhancer protein 2-2, chloroplastic
49	A0A1S3Z1F3	184	1.215	Up	5.5935e-05	K	Ferredoxin-dependent glutamate synthase, chloroplastic-like
50	A0A1S4CB32	378	1.216	Up	0.000158855	K	Stromal 70 kDa heat shock-related protein, chloroplastic
51	A0A1S4D910	181	1.217	Up	0.0454	K	Peptidyl-prolyl cis-trans isomerase CYP38, chloroplastic-like
52	A0A1S4D251	152	1.218	Up	0.02962	K	Ribosome-recycling factor, chloroplastic-like
53	A0A1S4DIY1	403	1.221	Up	0.04298	K	RuBisCO large subunit-binding protein subunit beta, chloroplastic-like
54	A0A1S4CNI5	111	1.222	Up	0.0030597	K	Presequence protease 1, chloroplastic/mitochondrial-like
55	A0A1S4CQQ3	96	1.222	Up	0.00030081	K	Thylakoid lumenal 29 kDa protein, chloroplastic-like
56	A0A1S4CGA9	1168	1.223	Up	0.0091581	K	Stromal processing peptidase, chloroplastic-like
57	P68158	363	1.224	Up	0.0034043	K	Elongation factor Tu, chloroplastic
58	A0A1S4BNP6	97	1.226	Up	0.0110436	K	Chaperonin 60 subunit beta 2, chloroplastic
59	P30956	83	1.228	Up	0.0155619	K	50S ribosomal protein L28, chloroplastic
60	A0A1S4BL57	188	1.228	Up	0.032641	K	Enoyl-[acyl-carrier-protein] reductase [NADH], chloroplastic-like
61	A0A1S3ZBD7	153	1.228	Up	0.0048232	K	Argininosuccinate synthase, chloroplastic-like
62	P18212	234	1.229	Up	0.00146387	K	Oxygen-evolving enhancer protein 2-2, chloroplastic
63	A0A1S3Z1F3	1363	1.229	Up	0.030557	K	Ferredoxin-dependent glutamate synthase, chloroplastic-like
64	A0A1S4AQA4	369	1.23	Up	0.047379	K	Peptide chain release factor PrfB1, chloroplastic-like
65	A0A1S3YBM6	119	1.231	Up	0.0041624	K	ACT domain-containing protein DS12, chloroplastic-like
66	A0A1S4DIY1	381	1.231	Up	0.0185213	K	RuBisCO large subunit-binding protein subunit beta, chloroplastic-like
67	A0A1S4AKW3	321	1.232	Up	0.0136172	K	Ribulose bisphosphate carboxylase/oxygenase activase 2, chloroplastic-like
68	A0A1S3X0Y5	236	1.233	Up	0.00024445	K	Ferredoxin--NADP reductase, chloroplastic
69	P27494	42	1.233	Up	0.031616	K	Chlorophyll a-b binding protein 36, chloroplastic
70	A0A1S4CCI1	493	1.234	Up	0.0123364	K	Pentatricopeptide repeat-containing protein At4g16390, chloroplastic
71	A0A1S4BS40	135	1.234	Up	0.045623	K	LL-diaminopimelate aminotransferase, chloroplastic-like
72	A0A1S3XRM3	204	1.234	Up	0.00140369	K	Oxygen-evolving enhancer protein 3-2, chloroplastic-like
73	A0A1S4DIY1	489	1.235	Up	0.036657	K	RuBisCO large subunit-binding protein subunit beta, chloroplastic-like
74	A0A1S3YLS0	147	1.24	Up	0.0168556	K	Rhodanese-like domain-containing protein 4A, chloroplastic
75	A0A1S4CB32	365	1.24	Up	0.00171957	K	Stromal 70 kDa heat shock-related protein, chloroplastic
76	Q0PWS5	52	1.243	Up	0.00087561	K	Chlorophyll a-b binding protein, chloroplastic
77	A0A1S4BDA7	100	1.243	Up	0.000164149	K	2-Cys peroxiredoxin BAS1, chloroplastic
78	A0A1S4D251	249	1.244	Up	0.0125624	K	Ribosome-recycling factor, chloroplastic-like
79	A0A1S4AKW3	155	1.245	Up	0.0034784	K	Ribulose bisphosphate carboxylase/oxygenase activase 2, chloroplastic-like
80	A0A1S4B3S0	414	1.245	Up	0.00021533	K	ATP-dependent Clp protease ATP-binding subunit ClpA homolog CD4B, chloroplastic-like
81	P30155	99	1.245	Up	0.033603	K	50S ribosomal protein L27, chloroplastic
82	A0A1S3XQE4	241	1.246	Up	0.047224	K	Allene oxide cyclase 4, chloroplastic-like
83	A0A1S4A4G8	668	1.246	Up	0.0157606	K	Ferredoxin-dependent glutamate synthase 1, chloroplastic/mitochondrial-like
84	A0A1S3Z1F3	912	1.246	Up	0.0156755	K	Ferredoxin-dependent glutamate synthase, chloroplastic-like
85	A0A1S3X0Y5	177	1.247	Up	0.04314	K	Ferredoxin--NADP reductase, chloroplastic
86	A0A1S3YQS9	414	1.25	Up	0.0113569	K	Malate dehydrogenase [NADP], chloroplastic-like isoform X1
87	P68158	328	1.25	Up	0.0120003	K	Elongation factor Tu, chloroplastic
88	A0A1S3ZHB8	160	1.252	Up	0.019197	K	Oxygen-evolving enhancer protein 1, chloroplastic-like
89	A0A1S4BNP6	483	1.256	Up	0.04586	K	Chaperonin 60 subunit beta 2, chloroplastic
90	A0A1S4CW91	919	1.257	Up	0.0071186	K	Carbamoyl-phosphate synthase large chain, chloroplastic-like
91	A0A1S4A1B1	437	1.258	Up	0.0068437	K	Threonine--tRNA ligase, chloroplastic/mitochondrial 2
92	A0A1S4C5X4	262	1.259	Up	0.0035957	K	Oxygen-dependent coproporphyrinogen-III oxidase, chloroplastic
93	A0A1S3ZZR4	162	1.26	Up	0.048179	K	ATP phosphoribosyltransferase 2, chloroplastic-like
94	A0A1S3XWU9	115	1.261	Up	0.035482	K	Oxygen-evolving enhancer protein 2-1, chloroplastic-like
95	A0A1S4CNI5	362	1.262	Up	0.021678	K	Presequence protease 1, chloroplastic/mitochondrial-like
96	A0A1S3Z1F3	1310	1.262	Up	0.0070216	K	Ferredoxin-dependent glutamate synthase, chloroplastic-like
97	A0A1S3ZLP3	239	1.264	Up	0.003603	K	Adenylosuccinate synthetase, chloroplastic
98	A0A1S3ZIE1	128	1.264	Up	0.0047244	K	Photosystem I reaction center subunit II, chloroplastic
99	A0A1S4ASN2	431	1.266	Up	0.0122608	K	Photosynthetic NDH subunit of subcomplex B 1, chloroplastic-like
100	A0A1S4B3S0	599	1.266	Up	0.0170357	K	ATP-dependent Clp protease ATP-binding subunit ClpA homolog CD4B, chloroplastic-like
101	A0A1S4D4R5	132	1.268	Up	0.0142806	K	Thioredoxin Y1, chloroplastic-like
102	A0A1S4CB32	166	1.268	Up	0.000137034	K	Stromal 70 kDa heat shock-related protein, chloroplastic
103	A0A1S3X0Y5	201	1.268	Up	0.006361	K	Ferredoxin--NADP reductase, chloroplastic
104	A0A1S3X0Y5	79	1.27	Up	0.0046421	K	Ferredoxin--NADP reductase, chloroplastic
105	A0A1S4DIY1	560	1.271	Up	0.0048771	K	RuBisCO large subunit-binding protein subunit beta, chloroplastic-like
106	A0A1S4D0D5	172	1.272	Up	0.041338	K	Protein LOW PSII ACCUMULATION 3, chloroplastic-like
107	A0A1S4ASX4	226	1.273	Up	0.0312	K	Soluble inorganic pyrophosphatase 6, chloroplastic-like
108	A0A1S3YQ87	182	1.275	Up	0.00185986	K	Photosystem II 22 kDa protein, chloroplastic
109	A0A1S4DN09	112	1.275	Up	0.0059385	K	Photosystem II repair protein PSB27-H1, chloroplastic-like
110	A0A1S3Z334	360	1.275	Up	0.00082488	K	Chloroplast stem-loop binding protein of 41 kDa b, chloroplastic
111	A0A1S3Z334	190	1.277	Up	0.00032411	K	Chloroplast stem-loop binding protein of 41 kDa b, chloroplastic
112	A0A1S4CYJ5	168	1.279	Up	0.049305	K	29 kDa ribonucleoprotein A, chloroplastic
113	A0A1S4BNP6	415	1.279	Up	0.0143038	K	Chaperonin 60 subunit beta 2, chloroplastic
114	A0A1S4BBF5	318	1.28	Up	0.0045408	K	Triosephosphate isomerase, chloroplastic-like
115	A0A1S4ASX4	127	1.281	Up	0.00187542	K	Soluble inorganic pyrophosphatase 6, chloroplastic-like
116	A0A1S3Z1F3	809	1.282	Up	0.00073831	K	Ferredoxin-dependent glutamate synthase, chloroplastic-like
117	A0A1S4BUY2	190	1.283	Up	0.024939	K	Probable plastid-lipid-associated protein 10, chloroplastic isoform X5
118	A0A1S4ALW2	354	1.283	Up	0.0037385	K	UPF0051 protein ABCI8, chloroplastic-like
119	P18212	117	1.287	Up	0.045716	K	Oxygen-evolving enhancer protein 2-2, chloroplastic
120	A0A1S4CB32	249	1.287	Up	0.0073616	K	Stromal 70 kDa heat shock-related protein, chloroplastic
121	A0A1S3XRM3	169	1.287	Up	0.0048774	K	Oxygen-evolving enhancer protein 3-2, chloroplastic-like
122	A0A1S4BDA7	164	1.289	Up	0.0081195	K	2-Cys peroxiredoxin BAS1, chloroplastic
123	A0A1S4A2K0	116	1.29	Up	0.00183906	K	Methionine--tRNA ligase, chloroplastic/mitochondrial-like
124	P30956	117	1.292	Up	0.0187962	K	50S ribosomal protein L28, chloroplastic
125	A0A1S3ZDI1	370	1.293	Up	0.025464	K	Transketolase, chloroplastic-like
126	A0A1S4DN09	117	1.294	Up	0.00108003	K	Photosystem II repair protein PSB27-H1, chloroplastic-like
127	A0A1S3ZQ73	63	1.295	Up	0.0113635	K	Acetyl-coenzyme A carboxylase carboxyl transferase subunit alpha, chloroplastic-like
128	A0A1S4ARQ1	293	1.296	Up	0.0116604	K	Calcium sensing receptor, chloroplastic-like
129	A0A1S3XSR0	217	1.298	Up	0.010076	K	50S ribosomal protein L15, chloroplastic-like
130	A0A1S4CAI8	170	1.299	Up	0.0076426	K	Protein CURVATURE THYLAKOID 1B, chloroplastic-like
131	A0A1S4BG03	384	1.3	Up	0.01424	K	Proline--tRNA ligase, chloroplastic/mitochondrial-like
132	A0A1S4AKW3	306	1.302	Up	0.00095617	K	Ribulose bisphosphate carboxylase/oxygenase activase 2, chloroplastic-like
133	A0A1S4AH90	128	1.308	Up	0.015684	K	Protein TRIGALACTOSYLDIACYLGLYCEROL 4, chloroplastic-like
134	A0A1S4CB32	317	1.309	Up	6.1776e-05	K	Stromal 70 kDa heat shock-related protein, chloroplastic
135	A0A1S3ZIE1	124	1.309	Up	0.0176607	K	Photosystem I reaction center subunit II, chloroplastic
136	A0A1S3YEX0	276	1.311	Up	0.00045983	K	Sedoheptulose-1,7-bisphosphatase, chloroplastic-like
137	A0A1S3ZIE1	163	1.312	Up	0.0063192	K	Photosystem I reaction center subunit II, chloroplastic
138	A0A1S4CLW9	146	1.313	Up	0.0048191	K	Chaperone protein dnaJ A6, chloroplastic-like
139	Q40460	131	1.315	Up	0.0060794	K	Ribulose bisphosphate carboxylase/oxygenase activase 1, chloroplastic
140	A0A1S4D251	217	1.317	Up	0.000101095	K	Ribosome-recycling factor, chloroplastic-like
141	A0A1S3YNJ0	388	1.318	Up	0.00166091	K	Peptidyl-prolyl cis-trans isomerase CYP37, chloroplastic-like isoform X2
142	A0A1S3X2Z0	295	1.325	Up	0.0167586	K	Triosephosphate isomerase, chloroplastic-like
143	A0A1S3ZYP6	488	1.325	Up	0.00045574	K	Magnesium-chelatase subunit ChlH, chloroplastic-like
144	A0A1S4CB32	136	1.325	Up	0.0024411	K	Stromal 70 kDa heat shock-related protein, chloroplastic
145	A0A1S4A1B1	603	1.329	Up	0.0024247	K	Threonine--tRNA ligase, chloroplastic/mitochondrial 2
146	A0A1S4CQQ3	343	1.33	Up	0.028763	K	Thylakoid lumenal 29 kDa protein, chloroplastic-like
147	A0A1S4B3S0	418	1.33	Up	0.0196806	K	ATP-dependent Clp protease ATP-binding subunit ClpA homolog CD4B, chloroplastic-like
148	A0A1S4A0E0	78	1.331	Up	0.000141071	K	ATP synthase gamma chain, chloroplastic-like
149	A0A1S4AKV7	556	1.331	Up	0.023695	K	Ferredoxin--nitrite reductase, chloroplastic-like isoform X2
150	A0A1S4AX40	135	1.332	Up	0.00069936	K	ATP synthase subunit b', chloroplastic-like
151	A0A1S3Z334	75	1.337	Up	0.0137966	K	Chloroplast stem-loop binding protein of 41 kDa b, chloroplastic
152	A0A1S3X0Y5	83	1.338	Up	0.031783	K	Ferredoxin--NADP reductase, chloroplastic
153	A0A1S4CUE0	135	1.34	Up	0.0154014	K	Ferredoxin-dependent glutamate synthase, chloroplastic-like
154	A0A1S4AKV7	105	1.34	Up	0.0052388	K	Ferredoxin--nitrite reductase, chloroplastic-like isoform X2
155	A0A1S4C8D8	137	1.343	Up	0.0167953	K	ATP-dependent zinc metalloprotease FTSH, chloroplastic-like
156	P30956	100	1.343	Up	0.0073199	K	50S ribosomal protein L28, chloroplastic
157	A0A1S3ZDI1	582	1.345	Up	0.0063205	K	Transketolase, chloroplastic-like
158	A0A1S4CB32	142	1.35	Up	0.0092968	K	Stromal 70 kDa heat shock-related protein, chloroplastic
159	A0A1S3X2Z0	183	1.351	Up	0.0058249	K	Triosephosphate isomerase, chloroplastic-like
160	A0A1S4AKW3	391	1.353	Up	0.0021172	K	Ribulose bisphosphate carboxylase/oxygenase activase 2, chloroplastic-like
161	A0A1S4AKW3	76	1.353	Up	0.00077865	K	Ribulose bisphosphate carboxylase/oxygenase activase 2, chloroplastic-like
162	A0A1S3ZIE1	199	1.355	Up	0.0064187	K	Photosystem I reaction center subunit II, chloroplastic
163	A0A1S4C4F5	84	1.359	Up	0.0161238	K	Glutamate-1-semialdehyde 2,1-aminomutase, chloroplastic-like
164	Q40519	71	1.359	Up	0.0091204	K	Photosystem II 10 kDa polypeptide, chloroplastic
165	A0A1S4CVZ3	212	1.367	Up	0.0032176	K	Elongation factor G, chloroplastic
166	A0A1S4CW91	216	1.373	Up	0.0129211	K	Carbamoyl-phosphate synthase large chain, chloroplastic-like
167	A0A1S3ZHH0	206	1.373	Up	0.0142401	K	psbP-like protein 1, chloroplastic
168	A0A1S4CAS7	651	1.381	Up	0.042241	K	Chaperone protein ClpB3, chloroplastic-like
169	A0A1S3XDV8	152	1.381	Up	0.00051852	K	Uncharacterized oxidoreductase At1g06690, chloroplastic-like
170	A0A1S3YBM6	253	1.381	Up	0.0022366	K	ACT domain-containing protein DS12, chloroplastic-like
171	A0A1S4BNP6	234	1.381	Up	0.0032367	K	Chaperonin 60 subunit beta 2, chloroplastic
172	A0A1S3Z6N1	187	1.382	Up	0.000155359	K	Glyoxylate/succinic semialdehyde reductase 2, chloroplastic-like
173	A0A1S3X0Y5	348	1.383	Up	0.0199004	K	Ferredoxin--NADP reductase, chloroplastic
174	Q9ZS34	281	1.384	Up	0.0091185	K	Geranylgeranyl diphosphate reductase, chloroplastic
175	A0A1S4B2L1	518	1.384	Up	0.0051178	K	Threonine synthase, chloroplastic
176	A0A1S4D251	221	1.387	Up	0.0105406	K	Ribosome-recycling factor, chloroplastic-like
177	A0A1S4DM64	233	1.388	Up	0.021903	K	rho-N domain-containing protein 1, chloroplastic-like
178	A0A1S4BNP6	330	1.388	Up	0.0140398	K	Chaperonin 60 subunit beta 2, chloroplastic
179	A0A1S4CB32	415	1.391	Up	0.0032587	K	Stromal 70 kDa heat shock-related protein, chloroplastic
180	Q9ZS34	379	1.394	Up	0.0142762	K	Geranylgeranyl diphosphate reductase, chloroplastic
181	A0A1S3YUQ9	352	1.395	Up	0.032865	K	Chloroplast stem-loop binding protein of 41 kDa a, chloroplastic-like
182	A0A1S3ZSI0	437	1.395	Up	0.0184797	K	Pentatricopeptide repeat-containing protein At1g74850, chloroplastic-like
183	Q9ZS34	348	1.398	Up	0.00083955	K	Geranylgeranyl diphosphate reductase, chloroplastic
184	A0A1S4CMF2	312	1.4	Up	0.0027018	K	Rhodanese-like domain-containing protein 4, chloroplastic
185	A0A1S4ASN2	409	1.406	Up	0.00033891	K	Photosynthetic NDH subunit of subcomplex B 1, chloroplastic-like
186	A0A1S3ZM06	538	1.414	Up	0.00175888	K	Preprotein translocase subunit SCY1, chloroplastic-like
187	A0A1S4CR54	99	1.415	Up	0.00044287	K	Photosystem I reaction center subunit VI-1, chloroplastic-like
188	A0A1S3Z334	328	1.415	Up	0.0029008	K	Chloroplast stem-loop binding protein of 41 kDa b, chloroplastic
189	A0A1S4CIH3	183	1.423	Up	2.1648e-05	K	PGR5-like protein 1A, chloroplastic
190	A0A1S3XBF4	460	1.425	Up	0.045244	K	Protein plastid transcriptionally active 16, chloroplastic-like isoform X2
191	A0A1S3ZAM9	303	1.426	Up	0.0162227	K	Fructose-1,6-bisphosphatase, chloroplastic-like
192	A0A1S4DK32	120	1.429	Up	0.0093428	K	50S ribosomal protein L21, chloroplastic-like
193	A0A1S3X9U6	628	1.431	Up	0.018898	K	ATP-dependent zinc metalloprotease FTSH 2, chloroplastic
194	A0A1S3X9U6	404	1.431	Up	0.0077358	K	ATP-dependent zinc metalloprotease FTSH 2, chloroplastic
195	A0A1S4CFM0	490	1.432	Up	0.00119951	K	Threonine synthase, chloroplastic-like
196	A0A1S4A9M0	95	1.433	Up	0.014923	K	Uncharacterized protein At1g32220, chloroplastic-like isoform X2
197	A0A1S3YQS9	326	1.437	Up	0.00143505	K	Malate dehydrogenase [NADP], chloroplastic-like isoform X1
198	A0A1S3ZUC8	164	1.438	Up	0.0039582	K	Rhodanese-like domain-containing protein 4, chloroplastic
199	P69249	176	1.441	Up	0.002103	K	Ribulose bisphosphate carboxylase small chain, chloroplastic
200	A0A1S4C4Z2	50	1.441	Up	0.00128336	K	Protein LOW PSII ACCUMULATION 1, chloroplastic-like
201	A0A1S4CQQ3	257	1.444	Up	0.00032387	K	Thylakoid lumenal 29 kDa protein, chloroplastic-like
202	A0A1S3YEX0	306	1.445	Up	0.000116719	K	Sedoheptulose-1,7-bisphosphatase, chloroplastic-like
203	A0A1S4BG38	654	1.445	Up	0.00218	K	DNA gyrase subunit A, chloroplastic/mitochondrial-like isoform X2
204	A0A1S4CB32	634	1.447	Up	0.00062315	K	Stromal 70 kDa heat shock-related protein, chloroplastic
205	A0A1S4A4D2	182	1.449	Up	0.006996	K	Fe-S cluster assembly factor HCF101, chloroplastic-like isoform X2
206	A0A1S4ADE2	379	1.451	Up	0.0085613	K	4-hydroxy-3-methylbut-2-en-1-yl diphosphate synthase (Ferredoxin), chloroplastic
207	Q0PWS5	114	1.452	Up	2.2287e-05	K	Chlorophyll a-b binding protein, chloroplastic
208	A0A1S4CB32	174	1.453	Up	0.0024041	K	Stromal 70 kDa heat shock-related protein, chloroplastic
209	A0A1S4AZ18	367	1.455	Up	0.005805	K	ATP sulfurylase 1, chloroplastic-like
210	Q40460	363	1.459	Up	0.00071934	K	Ribulose bisphosphate carboxylase/oxygenase activase 1, chloroplastic
211	A0A1S4C8D8	449	1.461	Up	0.0053246	K	ATP-dependent zinc metalloprotease FTSH, chloroplastic-like
212	A0A1S4AZJ1	475	1.463	Up	0.0132389	K	Dihydrolipoyl dehydrogenase 2, chloroplastic-like
213	Q0PWS6	229	1.464	Up	0.00080088	K	Chlorophyll a-b binding protein, chloroplastic
214	A0A1S4CB32	306	1.464	Up	0.031602	K	Stromal 70 kDa heat shock-related protein, chloroplastic
215	A0A1S3X9U6	152	1.466	Up	0.0181612	K	ATP-dependent zinc metalloprotease FTSH 2, chloroplastic
216	Q0PWS5	204	1.467	Up	0.00091688	K	Chlorophyll a-b binding protein, chloroplastic
217	A0A1S3Z334	87	1.467	Up	0.00158127	K	Chloroplast stem-loop binding protein of 41 kDa b, chloroplastic
218	A0A1S3YEX0	244	1.468	Up	1.84281e-05	K	Sedoheptulose-1,7-bisphosphatase, chloroplastic-like
219	A0A1S4CLL3	147	1.473	Up	0.0022986	K	Protein CURVATURE THYLAKOID 1A, chloroplastic-like
220	A0A1S4ARQ1	338	1.473	Up	0.0107157	K	Calcium sensing receptor, chloroplastic-like
221	A0A1S4CJD5	386	1.476	Up	0.00165752	K	Sedoheptulose-1,7-bisphosphatase, chloroplastic-like
222	A0A1S3Z334	373	1.476	Up	0.0015226	K	Chloroplast stem-loop binding protein of 41 kDa b, chloroplastic
223	A0A1S3XDV8	203	1.48	Up	0.000120316	K	Uncharacterized oxidoreductase At1g06690, chloroplastic-like
224	A0A1S3YQS9	243	1.488	Up	0.0120571	K	Malate dehydrogenase [NADP], chloroplastic-like isoform X1
225	A0A1S4AKW3	412	1.492	Up	0.0098618	K	Ribulose bisphosphate carboxylase/oxygenase activase 2, chloroplastic-like
226	A0A1S3XDH6	132	1.495	Up	0.00195883	K	Protein TIC 40, chloroplastic-like
227	A0A1S4DL23	195	1.497	Up	0.0090757	K	Lycopene epsilon cyclase, chloroplastic-like
228	A0A1S4AFK0	252	1.498	Up	0.0124214	K	Thiamine thiazole synthase, chloroplastic
229	A0A1S4BC25	116	1.498	Up	0.0072211	K	Probable tocopherol cyclase, chloroplastic
230	A0A1S4CLL3	87	1.5	Up	9.9991e-05	K	Protein CURVATURE THYLAKOID 1A, chloroplastic-like
231	A0A1S4C5X4	394	1.5	Up	0.0074779	K	Oxygen-dependent coproporphyrinogen-III oxidase, chloroplastic
232	A0A1S4CB32	588	1.5	Up	0.040241	K	Stromal 70 kDa heat shock-related protein, chloroplastic
233	A0A1S4BPF8	210	1.501	Up	0.00048458	K	Phosphomethylpyrimidine synthase, chloroplastic
234	A0A1S3ZIE1	195	1.502	Up	0.00107906	K	Photosystem I reaction center subunit II, chloroplastic
235	A0A1S4DEY3	162	1.504	Up	0.049142	K	Starch synthase, chloroplastic/amyloplastic
236	A0A1S4CX06	124	1.507	Up	0.0049822	K	Peroxiredoxin-2E-2, chloroplastic-like
237	A0A1S4AZ18	401	1.508	Up	0.0072154	K	ATP sulfurylase 1, chloroplastic-like
238	A0A1S3X434	223	1.51	Up	1.98977e-05	K	50S ribosomal protein L5, chloroplastic
239	O80360	105	1.512	Up	0.005	K	50S ribosomal protein L3, chloroplastic (Fragment)
240	A0A1S3Y8V8	148	1.518	Up	0.00040292	K	Glutathione S-transferase DHAR3, chloroplastic
241	A0A1S3XXF1	872	1.521	Up	0.00045993	K	Probable glutamyl endopeptidase, chloroplastic isoform X2
242	A0A1S4B900	96	1.521	Up	0.0040757	K	Peroxiredoxin Q, chloroplastic-like
243	A0A1S3YUQ9	241	1.523	Up	0.0025824	K	Chloroplast stem-loop binding protein of 41 kDa a, chloroplastic-like
244	P30155	121	1.524	Up	0.0116183	K	50S ribosomal protein L27, chloroplastic
245	A0A1S4C8D8	241	1.529	Up	0.0005763	K	ATP-dependent zinc metalloprotease FTSH, chloroplastic-like
246	A0A1S4CNI5	527	1.532	Up	0.009958	K	Presequence protease 1, chloroplastic/mitochondrial-like
247	A0A1S3ZX27	593	1.532	Up	0.0178414	K	Prolycopene isomerase, chloroplastic
248	A0A1S3YAU9	237	1.542	Up	0.0020388	K	Chlorophyll a-b binding protein, chloroplastic
249	A0A1S3ZUC8	236	1.544	Up	0.0067038	K	Rhodanese-like domain-containing protein 4, chloroplastic
250	A0A1S4CUR0	194	1.55	Up	0.033482	K	Protease Do-like 1, chloroplastic
251	A0A1S4CLL3	161	1.552	Up	1.93635e-05	K	Protein CURVATURE THYLAKOID 1A, chloroplastic-like
252	A0A1S4CNI5	1043	1.554	Up	0.025182	K	Presequence protease 1, chloroplastic/mitochondrial-like
253	P18212	106	1.554	Up	0.00046098	K	Oxygen-evolving enhancer protein 2-2, chloroplastic
254	A0A1S3ZX27	521	1.558	Up	0.002141	K	Prolycopene isomerase, chloroplastic
255	A0A1S4C5X4	271	1.566	Up	0.0002169	K	Oxygen-dependent coproporphyrinogen-III oxidase, chloroplastic
256	A0A1S3ZHM0	230	1.567	Up	0.0094351	K	Magnesium-protoporphyrin IX monomethyl ester [oxidative] cyclase, chloroplastic-like
257	A0A1S4BNP6	338	1.569	Up	0.021462	K	Chaperonin 60 subunit beta 2, chloroplastic
258	A0A1S3XRM3	136	1.58	Up	0.00064224	K	Oxygen-evolving enhancer protein 3-2, chloroplastic-like
259	A0A1S3XSV4	309	1.585	Up	0.030036	K	3-dehydroquinate synthase, chloroplastic-like
260	A0A1S3X9U6	511	1.586	Up	0.0138401	K	ATP-dependent zinc metalloprotease FTSH 2, chloroplastic
261	A0A1S4AHU7	188	1.587	Up	0.0042049	K	30S ribosomal protein 2, chloroplastic-like
262	A0A1S3XBF4	154	1.59	Up	6.3939e-05	K	Protein plastid transcriptionally active 16, chloroplastic-like isoform X2
263	A0A1S4A1B1	277	1.592	Up	0.00145814	K	Threonine--tRNA ligase, chloroplastic/mitochondrial 2
264	A0A1S3X0Y5	136	1.604	Up	0.0068353	K	Ferredoxin--NADP reductase, chloroplastic
265	A0A1S3ZAM9	136	1.612	Up	0.043436	K	Fructose-1,6-bisphosphatase, chloroplastic-like
266	A0A1S4A4D2	346	1.622	Up	0.00068075	K	Fe-S cluster assembly factor HCF101, chloroplastic-like isoform X2
267	A0A1S3YUQ9	368	1.625	Up	0.026202	K	Chloroplast stem-loop binding protein of 41 kDa a, chloroplastic-like
268	A0A1S4ANZ3	641	1.63	Up	4.4296e-05	K	WEB family protein At3g02930, chloroplastic-like isoform X3
269	A0A1S4DEY3	303	1.631	Up	0.00096459	K	Starch synthase, chloroplastic/amyloplastic
270	A0A1S4BKP7	145	1.633	Up	5.8187e-05	K	30S ribosomal protein 3, chloroplastic-like
271	A0A1S4AX40	213	1.635	Up	0.000138396	K	ATP synthase subunit b', chloroplastic-like
272	A0A1S4AKV7	485	1.638	Up	0.00165786	K	Ferredoxin--nitrite reductase, chloroplastic-like isoform X2
273	A0A1S3YAU9	207	1.641	Up	0.0043979	K	Chlorophyll a-b binding protein, chloroplastic
274	A0A1S3X073	95	1.644	Up	0.001979	K	Phosphoglycolate phosphatase 1B, chloroplastic-like
275	A0A1S4A5I6	125	1.649	Up	3.9074e-05	K	Thylakoid lumenal 17.4 kDa protein, chloroplastic-like
276	A0A1S3Z334	184	1.655	Up	0.00111934	K	Chloroplast stem-loop binding protein of 41 kDa b, chloroplastic
277	A0A1S3ZQN1	201	1.669	Up	0.0012961	K	Sirohydrochlorin ferrochelatase, chloroplastic-like
278	A0A1S3ZP89	166	1.686	Up	0.017904	K	30S ribosomal protein S9, chloroplastic-like
279	A0A1S4CVZ3	617	1.69	Up	0.00019787	K	Elongation factor G, chloroplastic
280	A0A1S3ZAM9	300	1.698	Up	3.8262e-05	K	Fructose-1,6-bisphosphatase, chloroplastic-like
281	A0A1S4C8D8	483	1.713	Up	0.021478	K	ATP-dependent zinc metalloprotease FTSH, chloroplastic-like
282	A0A1S4CZ71	399	1.732	Up	0.00199995	K	Phosphoglucan, water dikinase, chloroplastic-like
283	A0A1S3YUQ9	397	1.736	Up	0.0037551	K	Chloroplast stem-loop binding protein of 41 kDa a, chloroplastic-like
284	A0A1S4CGM2	488	1.747	Up	0.00027508	K	Probable 1-deoxy-D-xylulose-5-phosphate synthase, chloroplastic
285	A0A1S4A1E8	168	1.792	Up	0.022778	K	29 kDa ribonucleoprotein B, chloroplastic
286	A0A1S4DLC0	927	1.795	Up	0.00304	K	Translation initiation factor IF-2, chloroplastic-like
287	A0A1S4AR92	197	1.827	Up	0.00052398	K	Copper chaperone for superoxide dismutase, chloroplastic/cytosolic-like isoform X2
288	A0A1S4CNI5	305	1.868	Up	0.0043968	K	Presequence protease 1, chloroplastic/mitochondrial-like
289	A0A1S4A4D2	434	1.872	Up	0.00028037	K	Fe-S cluster assembly factor HCF101, chloroplastic-like isoform X2
290	A0A1S4CBW5	213	1.904	Up	0.0124387	K	Chlorophyll a-b binding protein, chloroplastic
291	A0A1S4AH78	364	1.914	Up	0.00133952	K	Zeaxanthin epoxidase, chloroplastic
292	A0A1S4CSL9	232	1.937	Up	0.0176358	K	20 kDa chaperonin, chloroplastic-like
293	A0A1S4AKW3	208	2.021	Up	0.0024623	K	Ribulose bisphosphate carboxylase/oxygenase activase 2, chloroplastic-like
294	A0A1S4CR54	138	2.033	Up	0.0094201	K	Photosystem I reaction center subunit VI-1, chloroplastic-like
295	A0A1S3ZPL9	135	2.086	Up	0.00098035	K	15-cis-phytoene desaturase, chloroplastic/chromoplastic-like
296	A0A1S4A1E8	122	2.525	Up	2.2103e-05	K	29 kDa ribonucleoprotein B, chloroplastic
297	A0A1S3ZYP6	800	2.774	Up	0.0012002	K	Magnesium-chelatase subunit ChlH, chloroplastic-like
