# Supplementary material for: Comprehensive Proteomic Analysis of Lysine Acetylation in Nicotiana benthamiana After Sensing CWMV Infection
Source: Front Microbiol. 2021 May 17;12:672559. doi: 10.3389/fmicb.2021.672559 (PMC8166574; doi:10.3389/fmicb.2021.672559)
Supplement: Supplementary file 3 [file Table_2.XLSX]

## Sheet: Sheet1
Table S2 Examples of proteins contain more than ten acetylated sites
Protein accession	Position	Amino acid	Protein description	Gene name
Q76N23	123	K	Histone H3.3	H3
Q76N23	28	K	Histone H3.3	H3
Q76N23	57	K	Histone H3.3	H3
Q76N23	80	K	Histone H3.3	H3
Q76N23	15	K	Histone H3.3	H3
Q76N23	38	K	Histone H3.3	H3
Q76N23	24	K	Histone H3.3	H3
Q76N23	37	K	Histone H3.3	H3
Q76N23	19	K	Histone H3.3	H3
Q76N23	10	K	Histone H3.3	H3
A0A1S4CB32	365	K	Stromal 70 kDa heat shock-related protein, chloroplastic	LOC107817083
A0A1S4CB32	588	K	Stromal 70 kDa heat shock-related protein, chloroplastic	LOC107817083
A0A1S4CB32	306	K	Stromal 70 kDa heat shock-related protein, chloroplastic	LOC107817083
A0A1S4CB32	612	K	Stromal 70 kDa heat shock-related protein, chloroplastic	LOC107817083
A0A1S4CB32	142	K	Stromal 70 kDa heat shock-related protein, chloroplastic	LOC107817083
A0A1S4CB32	307	K	Stromal 70 kDa heat shock-related protein, chloroplastic	LOC107817083
A0A1S4CB32	188	K	Stromal 70 kDa heat shock-related protein, chloroplastic	LOC107817083
A0A1S4CB32	315	K	Stromal 70 kDa heat shock-related protein, chloroplastic	LOC107817083
A0A1S4CB32	200	K	Stromal 70 kDa heat shock-related protein, chloroplastic	LOC107817083
A0A1S4CB32	166	K	Stromal 70 kDa heat shock-related protein, chloroplastic	LOC107817083
A0A1S4CB32	136	K	Stromal 70 kDa heat shock-related protein, chloroplastic	LOC107817083
A0A1S4CB32	174	K	Stromal 70 kDa heat shock-related protein, chloroplastic	LOC107817083
A0A1S4CB32	378	K	Stromal 70 kDa heat shock-related protein, chloroplastic	LOC107817083
A0A1S4CB32	609	K	Stromal 70 kDa heat shock-related protein, chloroplastic	LOC107817083
A0A1S4CB32	221	K	Stromal 70 kDa heat shock-related protein, chloroplastic	LOC107817083
A0A1S4CB32	590	K	Stromal 70 kDa heat shock-related protein, chloroplastic	LOC107817083
A0A1S4CB32	249	K	Stromal 70 kDa heat shock-related protein, chloroplastic	LOC107817083
A0A1S4CB32	629	K	Stromal 70 kDa heat shock-related protein, chloroplastic	LOC107817083
A0A1S4CB32	317	K	Stromal 70 kDa heat shock-related protein, chloroplastic	LOC107817083
A0A1S4CB32	634	K	Stromal 70 kDa heat shock-related protein, chloroplastic	LOC107817083
A0A1S4CB32	415	K	Stromal 70 kDa heat shock-related protein, chloroplastic	LOC107817083
A0A1S4CB32	195	K	Stromal 70 kDa heat shock-related protein, chloroplastic	LOC107817083
A0A1S3Y0T4	306	K	Elongation factor 2	LOC107770769
A0A1S3Y0T4	571	K	Elongation factor 2	LOC107770769
A0A1S3Y0T4	239	K	Elongation factor 2	LOC107770769
A0A1S3Y0T4	579	K	Elongation factor 2	LOC107770769
A0A1S3Y0T4	389	K	Elongation factor 2	LOC107770769
A0A1S3Y0T4	632	K	Elongation factor 2	LOC107770769
A0A1S3Y0T4	842	K	Elongation factor 2	LOC107770769
A0A1S3Y0T4	438	K	Elongation factor 2	LOC107770769
A0A1S3Y0T4	402	K	Elongation factor 2	LOC107770769
A0A1S3Y0T4	427	K	Elongation factor 2	LOC107770769
A0A1S3Y0T4	315	K	Elongation factor 2	LOC107770769
A0A1S3Y0T4	628	K	Elongation factor 2	LOC107770769
A0A1S3Y0T4	583	K	Elongation factor 2	LOC107770769
A0A1S3Y0T4	16	K	Elongation factor 2	LOC107770769
A0A1S3Y0T4	255	K	Elongation factor 2	LOC107770769
A0A1S3Y0T4	159	K	Elongation factor 2	LOC107770769
A0A1S3Y0T4	3	K	Elongation factor 2	LOC107770769
A0A1S3Y0T4	291	K	Elongation factor 2	LOC107770769
A0A1S3Y0T4	310	K	Elongation factor 2	LOC107770769
A0A1S3Y0T4	618	K	Elongation factor 2	LOC107770769
A0A1S3Y0T4	471	K	Elongation factor 2	LOC107770769
A0A1S3Y0T4	408	K	Elongation factor 2	LOC107770769
A0A1S3Y0T4	421	K	Elongation factor 2	LOC107770769
A0A1S3Y0T4	482	K	Elongation factor 2	LOC107770769
A0A1S3Y0T4	633	K	Elongation factor 2	LOC107770769
A0A1S3Y0T4	232	K	Elongation factor 2	LOC107770769
A0A1S3Y0T4	293	K	Elongation factor 2	LOC107770769
