# Supplementary material for: Comprehensive Proteomic Analysis of Lysine Acetylation in Nicotiana benthamiana After Sensing CWMV Infection
Source: Front Microbiol. 2021 May 17;12:672559. doi: 10.3389/fmicb.2021.672559 (PMC8166574; doi:10.3389/fmicb.2021.672559)
Supplement: Supplementary file 4 [file Table_3.XLSX]

## Sheet: Sheet1
Table S3 Protein domain enrichment
Domain Description	Mapping	Background	All Mapping	All Backgroud	Fold enrichment	Fisher's exact test p value	-log10(P value)	Related Protein
Transcription factor, GTP-binding domain	10	12	431	1652	3.19	5.24982e-05	4.28	P68158 A0A1S3ZNY6 A0A1S3Y0T4 A0A1S3ZTG2 A0A1S4CLZ9 A0A1S4BNL3 A0A1S4C4L0 A0A1S4DJU8 A0A1S4DLC0 A0A1S4CVZ3
Translation elongation factor EFTu-like, domain 2	8	10	431	1652	3.07	0.000548009	3.26	P68158 A0A1S4C4L0 A0A1S4BNL3 A0A1S4DJU8 A0A1S3Y0T4 A0A1S4CVZ3 A0A1S3ZTG2 A0A1S4CLZ9
Translation protein, beta-barrel domain	12	19	431	1652	2.42	0.000686287	3.16	P68158 A0A1S3ZNY6 A0A1S3Y0T4 A0A1S3ZTG2 A0A1S4CLZ9 A0A1S3ZLI9 O80360 A0A1S4BNL3 A0A1S4C4L0 A0A1S4DJU8 A0A1S4DLC0 A0A1S4CVZ3
Translation elongation factor EFG, V domain	5	5	431	1652	3.83	0.00118811	2.93	A0A1S3ZNY6 A0A1S4C4L0 A0A1S4BNL3 A0A1S3Y0T4 A0A1S4CVZ3
Elongation factor G, III-V domain	5	5	431	1652	3.83	0.00118811	2.93	A0A1S3ZNY6 A0A1S4C4L0 A0A1S4BNL3 A0A1S3Y0T4 A0A1S4CVZ3
Thioredoxin domain	14	25	431	1652	2.15	0.00132537	2.88	A0A1S4DPM9 A0A1S3YPD8 A0A1S4D459 A0A1S3YFK6 A0A1S4CX06 A0A1S4AWU1 A0A1S4BZQ6 E5L8B5 A0A1S4BDC1 A0A1S4AQI3 A0A1S4ASD9 A0A1S4BDA7 A0A1S4B900 A0A1S4D4R5
Fructose-1-6-bisphosphatase class I, N-terminal	5	6	431	1652	3.19	0.00559211	2.25	A0A1S4CHR0 A0A1S3YEX0 A0A1S4CJD5 A0A1S3ZAM9 A0A1S4BE66
Chloramphenicol acetyltransferase-like domain	8	14	431	1652	2.19	0.013128	1.88	Q9FXS7 A0A1S4CV87 A0A1S4D1T0 A0A1S4A7K2 A0A1S3ZVY4 A0A1S4CKP8 A0A1S3Y542 A0A1S4BLB5
Heavy metal-associated domain, HMA	3	3	431	1652	3.83	0.017667	1.75	A0A1S4CZF0 A0A1S4AVA2 A0A1S4AR92
Translation elongation factor EFG/EF2, domain IV	3	3	431	1652	3.83	0.017667	1.75	A0A1S4BNL3 A0A1S3Y0T4 A0A1S4CVZ3
Thiolase, N-terminal	3	3	431	1652	3.83	0.017667	1.75	A0A1S4D1D4 A0A1S3Y0H1 A0A1S4CHI1
Thiolase, C-terminal	3	3	431	1652	3.83	0.017667	1.75	A0A1S4D1D4 A0A1S3Y0H1 A0A1S4CHI1
Translation elongation factor EFTu/EF1A, C-terminal	4	5	431	1652	3.07	0.018175	1.74	P68158 A0A1S4DJU8 A0A1S3ZTG2 A0A1S4CLZ9
Small GTP-binding protein domain	8	15	431	1652	2.04	0.0218385	1.66	P68158 A0A1S3ZNY6 A0A1S3Y0T4 A0A1S4CLZ9 A0A1S4BNL3 A0A1S4C4L0 A0A1S4CVZ3 A0A1S4DLC0
Ribosomal protein S5 domain 2-type fold, subgroup	8	16	431	1652	1.92	0.0339506	1.47	A0A1S3X7H4 A0A1S3Y0T4 A0A1S3ZF51 A0A1S4BNL3 A0A1S4BTP3 A0A1S3ZP89 A0A1S4CVZ3 A0A1S4C2S1
FKBP-type peptidyl-prolyl cis-trans isomerase domain	4	6	431	1652	2.56	0.0433407	1.36	A0A1S4CJD2 A0A1S4D6U2 A0A1S4DN02 A0A1S4CNM1
Glyceraldehyde 3-phosphate dehydrogenase, NAD(P) binding domain	4	6	431	1652	2.56	0.0433407	1.36	A0A1S3XP71 A0A1S4BYQ0 A0A1S3YV19 A0A1S4DBQ6
Glyceraldehyde 3-phosphate dehydrogenase, catalytic domain	4	6	431	1652	2.56	0.0433407	1.36	A0A1S3XP71 A0A1S4BYQ0 A0A1S3YV19 A0A1S4DBQ6
Rhodanese-like domain	4	6	431	1652	2.56	0.0433407	1.36	A0A1S3YLS0 A0A1S4CMF2 A0A1S4ARQ1 A0A1S3ZUC8
Translation elongation factor EF1A/initiation factor IF2gamma, C-terminal	4	6	431	1652	2.56	0.0433407	1.36	P68158 A0A1S4DJU8 A0A1S3ZTG2 A0A1S4CLZ9
Pyruvate/Phosphoenolpyruvate kinase-like domain	7	14	431	1652	1.92	0.0467787	1.33	A0A1S3YR78 A0A1S3YHL0 A0A1S4BGF6 A0A1S3Y892 A0A1S4DJ63 A0A1S3WZB9 A0A1S4D9F1
