# Supplementary material for: Comprehensive Proteomic Analysis of Lysine Acetylation in Nicotiana benthamiana After Sensing CWMV Infection
Source: Front Microbiol. 2021 May 17;12:672559. doi: 10.3389/fmicb.2021.672559 (PMC8166574; doi:10.3389/fmicb.2021.672559)
Supplement: Supplementary file 5 [file Table_4.XLSX]

## Sheet: Sheet1
Table S4 Domain enrichment of the acetylated proteins in the CWMV/CK comparison group
Domain description	Fisher's exact test p value	Protein accession	Position	CWMV/CK Ratio	Up- or down-regulation	CWMV/CK p value	Amino acid	Protein description	Gene name	Localization probability	PEP	Score	Modified sequence	Charge	Mass error [ppm]	MS/MS count	CK1	CK2	CK3	CWMV_1	CWMV_2	CWMV_3
Small GTP-binding protein domain	0.0218385	P68158	363	1.224	Up	0.0034043_x000D_	K	"Elongation factor Tu, chloroplastic"	TUFA	1	7.50154e-05	104.82	GIQK(1)IDIQR	3	-0.523	2	0.931	0.845	0.924	1.088	1.094	1.124
Small GTP-binding protein domain	0.0218385	P68158	328	1.25	Up	0.0120003_x000D_	K	"Elongation factor Tu, chloroplastic"	TUFA	1	1.91209e-10	117	IGDTVDIVGLK(1)DTR	2	-0.1938	2	0.885	0.927	0.863	1.095	1.036	1.213
Small GTP-binding protein domain	0.0218385	A0A1S3ZNY6	534	0.798	Down	0.0155816_x000D_	K	GTP-binding protein TypA/BipA homolog	LOC107788877	1	0.00120884	87.895	AFLTYEK(1)YR	2	0.2236	1	1.147	1.298	1.097	0.909	0.983	0.935
Small GTP-binding protein domain	0.0218385	A0A1S3Y0T4	427	1.277	Up	0.0188368_x000D_	K	Elongation factor 2	LOC107770769	1	4.11016e-05	105.52	DLYVK(1)NVQR	2	1.5353	3	0.819	0.917	0.875	1.038	1.235	1.062
Small GTP-binding protein domain	0.0218385	A0A1S3Y0T4	583	1.238	Up	0.035299_x000D_	K	Elongation factor 2	LOC107770769	1	0.0524764	56.659	SPNK(1)HNR	2	0.065867	1	0.857	0.91	0.896	1.225	0.979	1.094
Small GTP-binding protein domain	0.0218385	A0A1S3Y0T4	16	1.207	Up	0.0031355_x000D_	K	Elongation factor 2	LOC107770769	1	7.46451e-09	120.06	NIMDYK(1)HNIR	3	-0.23892	8	0.888	0.902	0.912	1.052	1.149	1.059
Small GTP-binding protein domain	0.0218385	A0A1S4CLZ9	482	1.246	Up	0.0177203_x000D_	K	Elongation factor Tu	LOC107820323	1	0.000720836	67.997	TVGAGVIQK(1)ILE	3	0.66222	5	0.831	0.98	0.905	1.07	1.122	1.191
Small GTP-binding protein domain	0.0218385	A0A1S4CLZ9	399	1.605	Up	0.0119779_x000D_	K	Elongation factor Tu	LOC107820323	1	0.00626669	57.347	FEALVYVLK(1)K	3	-0.21366	1	0.701	0.844	0.84	1.083	1.47	1.275
Small GTP-binding protein domain	0.0218385	A0A1S4BNL3	203	0.785	Down	0.0074768_x000D_	K	"Elongation factor G, mitochondrial"	LOC107810234	1	0.00176047	83.869	LAFINK(1)LDR	2	-0.88057	1	1.183	1.091	1.214	0.936	0.954	0.849
Small GTP-binding protein domain	0.0218385	A0A1S4C4L0	151	1.427	Up	0.0127035_x000D_	K	GTP-binding protein TypA/BipA homolog	LOC107815102	1	1.90842e-06	63.96	DTK(1)INIIDTPGHSDFGGEVER	3	-0.63608	1	0.905	0.747	0.905	1.119	1.34	1.189
Small GTP-binding protein domain	0.0218385	A0A1S4C4L0	341	1.642	Up	0.0048369_x000D_	K	GTP-binding protein TypA/BipA homolog	LOC107815102	1	0.00185474	57.434	VSELFVYEK(1)FSR	3	-0.64453	1	0.865	0.672	0.843	1.28	1.397	1.23
Small GTP-binding protein domain	0.0218385	A0A1S4C4L0	406	1.351	Up	0.004536_x000D_	K	GTP-binding protein TypA/BipA homolog	LOC107815102	1	0.0513591	49.472	EGK(1)YVTSR	2	0.75779	1	0.937	0.813	0.878	1.132	1.26	1.158
Small GTP-binding protein domain	0.0218385	A0A1S4CVZ3	212	1.367	Up	0.0032176_x000D_	K	"Elongation factor G, chloroplastic"	LOC107823197	1	0.00409383	69.721	QADK(1)YGVPR	2	0.075944	1	0.816	0.863	0.893	1.082	1.187	1.248
Small GTP-binding protein domain	0.0218385	A0A1S4CVZ3	617	1.69	Up	0.00019787_x000D_	K	"Elongation factor G, chloroplastic"	LOC107823197	1	0.00997634	54.486	SEIK(1)GGAVPK	2	-0.48984	1	0.753	0.753	0.788	1.245	1.39	1.243
Small GTP-binding protein domain	0.0218385	A0A1S4DLC0	927	1.795	Up	0.00304_x000D_	K	"translation initiation factor IF-2, chloroplastic-like"	LOC107830987	1	3.92825e-11	92.264	VAGCMVTEGK(1)VVEDCGIR	3	1.2542	1	0.736	0.872	0.67	1.419	1.438	1.231
Oxidoreductase, FAD-binding domain	0.28012	A0A1S3X0Y5	83	1.338	Up	0.031783_x000D_	K	"Ferredoxin--NADP reductase, chloroplastic"	LOC107760150	1	0.000183604	94.465	FRPK(1)EPYIGR	3	-0.11872	1	0.892	0.955	0.809	1.042	1.349	1.163
Oxidoreductase, FAD-binding domain	0.28012	A0A1S3X0Y5	236	1.233	Up	0.00024445_x000D_	K	"Ferredoxin--NADP reductase, chloroplastic"	LOC107760150	1	1.25631e-12	131.17	MFFEK(1)HEDYK	3	-0.59826	7	0.938	0.93	0.895	1.123	1.128	1.156
Oxidoreductase, FAD-binding domain	0.28012	A0A1S3X0Y5	79	1.27	Up	0.0046421_x000D_	K	"Ferredoxin--NADP reductase, chloroplastic"	LOC107760150	1	0.000144285	81.904	QDEGVVVNK(1)FRPK	3	0.77474	4	0.949	0.9	0.874	1.082	1.16	1.217
Oxidoreductase, FAD-binding domain	0.28012	A0A1S3X0Y5	348	1.383	Up	0.0199004_x000D_	K	"Ferredoxin--NADP reductase, chloroplastic"	LOC107760150	1	0.00123302	85.813	DGIVWADYK(1)K	3	-0.25394	5	0.88	0.895	0.835	1.076	1.405	1.129
Oxidoreductase, FAD-binding domain	0.28012	A0A1S3X0Y5	201	1.268	Up	0.006361_x000D_	K	"Ferredoxin--NADP reductase, chloroplastic"	LOC107760150	1	9.31329e-06	102.64	ITGPVGK(1)EMLMPK	3	-0.15341	4	0.896	0.988	0.848	1.162	1.133	1.168
Oxidoreductase, FAD-binding domain	0.28012	A0A1S3X0Y5	136	1.604	Up	0.0068353_x000D_	K	"Ferredoxin--NADP reductase, chloroplastic"	LOC107760150	1	6.30072e-13	86.539	EGQSIGVIADGVDANGK(1)PHK	3	-0.094255	1	0.72	0.917	0.784	1.216	1.452	1.215
Oxidoreductase, FAD-binding domain	0.28012	A0A1S3X0Y5	164	1.203	Up	0.0035798_x000D_	K	"Ferredoxin--NADP reductase, chloroplastic"	LOC107760150	1	5.26395e-10	128.61	TVSLCVK(1)R	3	0.089549	2	0.971	0.94	0.886	1.101	1.111	1.152
Oxidoreductase, FAD-binding domain	0.28012	A0A1S3X0Y5	177	1.247	Up	0.04314_x000D_	K	"Ferredoxin--NADP reductase, chloroplastic"	LOC107760150	1	6.88828e-10	76.21	GEEVK(1)GVCSNFLCDLKPGAEVK	4	0.011106	1	0.888	0.925	0.93	1.024	1.304	1.092
Oxidoreductase, FAD-binding domain	0.28012	P11605	388	1.459	Up	0.00031722_x000D_	K	Nitrate reductase [NADH] 1	NIA1	1	0.00178807	67.207	GYSYSGGGK(1)K	3	0.53708	1	0.84	0.847	0.784	1.164	1.189	1.251
Acyl-CoA dehydrogenase/oxidase, N-terminal	0.168516	A0A1S4DGD5	448	1.308	Up	0.0154419_x000D_	K	Acyl-coenzyme A oxidase	LOC107829481	1	1.58898e-06	106.14	EACGGQGLK(1)TENR	2	-0.181	2	0.802	0.819	0.909	1.042	1.043	1.223
Acyl-CoA dehydrogenase/oxidase, N-terminal	0.168516	A0A1S3Z157	135	0.767	Down	0.0013172_x000D_	K	probable acyl-CoA dehydrogenase IBR3	LOC107781883	1	0.0254071	40.211	IFIDPK(1)LPDVQPER	3	-0.67786	1	1.067	1.186	1.156	0.886	0.861	0.868
Acyl-CoA oxidase/dehydrogenase, central domain	0.28012	A0A1S4DGD5	448	1.308	Up	0.0154419_x000D_	K	Acyl-coenzyme A oxidase	LOC107829481	1	1.58898e-06	106.14	EACGGQGLK(1)TENR	2	-0.181	2	0.802	0.819	0.909	1.042	1.043	1.223
Acyl-CoA oxidase/dehydrogenase, central domain	0.28012	A0A1S3Z157	135	0.767	Down	0.0013172_x000D_	K	Probable acyl-CoA dehydrogenase IBR3	LOC107781883	1	0.0254071	40.211	IFIDPK(1)LPDVQPER	3	-0.67786	1	1.067	1.186	1.156	0.886	0.861	0.868
Alpha-D-phosphohexomutase, alpha/beta/alpha domain III	0.390189	A0A1S4AIH6	348	1.266	Up	0.021299_x000D_	K	"phosphoglucomutase, cytoplasmic-like"	LOC107798006	1	2.99391e-05	99.344	LQSSLDEVNK(1)IIK	2	1.2213	2	0.956	0.921	0.776	1.143	1.098	1.118
Alpha-D-phosphohexomutase, alpha/beta/alpha domain III	0.390189	A0A1S4AIH6	417	1.212	Up	0.00047824_x000D_	K	"phosphoglucomutase, cytoplasmic-like"	LOC107798006	1	3.05352e-10	125.97	LYIEQYEK(1)DSSK	2	-1.1062	2	0.917	0.914	0.884	1.128	1.08	1.082
Alpha-D-phosphohexomutase, alpha/beta/alpha domain III	0.390189	A0A1S4DPF3	69	1.23	Up	0.040122_x000D_	K	"phosphoglucomutase, cytoplasmic"	LOC107832007	1	7.47242e-05	94.122	YYSK(1)DAIQIITK	3	-0.11085	1	0.974	0.845	0.895	1.003	1.211	1.123
Alpha-D-phosphohexomutase, alpha/beta/alpha domain III	0.390189	A0A1S4DPF3	467	1.258	Up	0.031001_x000D_	K	"phosphoglucomutase, cytoplasmic"	LOC107832007	1	6.78707e-13	110.74	ELMAHLVK(1)LQSSLDEVNK	4	0.35949	2	0.801	0.905	0.975	1.037	1.195	1.142
Alpha-D-phosphohexomutase, alpha/beta/alpha domain III	0.390189	A0A1S4DPF3	357	1.245	Up	0.00033868_x000D_	K	"phosphoglucomutase, cytoplasmic"	LOC107832007	1	6.41442e-46	169.37	SMPTSAALDVVAK(1)HLNLK	4	-0.12637	2	0.899	0.893	0.906	1.143	1.078	1.137
Alpha-D-phosphohexomutase, alpha/beta/alpha domain III	0.390189	A0A1S4DPF3	477	1.308	Up	0.0076193_x000D_	K	"phosphoglucomutase, cytoplasmic"	LOC107832007	1	2.99391e-05	99.344	LQSSLDEVNK(1)IIK	2	1.2213	2	0.953	0.88	0.793	1.129	1.173	1.134
Alpha-D-phosphohexomutase, alpha/beta/alpha domain III	0.390189	A0A1S4DPF3	275	1.358	Up	0.0058627_x000D_	K	"phosphoglucomutase, cytoplasmic"	LOC107832007	1	5.23384e-06	58.952	EDFGGGHPDPNLTYAK(1)ELVAR	3	-0.21716	1	0.822	0.805	0.942	1.106	1.225	1.158
Acyl-CoA dehydrogenase/oxidase, N-terminal and middle domain	0.28012	A0A1S4DGD5	448	1.308	Up	0.0154419_x000D_	K	Acyl-coenzyme A oxidase	LOC107829481	1	1.58898e-06	106.14	EACGGQGLK(1)TENR	2	-0.181	2	0.802	0.819	0.909	1.042	1.043	1.223
Acyl-CoA dehydrogenase/oxidase, N-terminal and middle domain	0.28012	A0A1S3Z157	135	0.767	Down	0.0013172_x000D_	K	Probable acyl-CoA dehydrogenase IBR3	LOC107781883	1	0.0254071	40.211	IFIDPK(1)LPDVQPER	3	-0.67786	1	1.067	1.186	1.156	0.886	0.861	0.868
Heavy metal-associated domain, HMA	0.017667	A0A1S4CZF0	21	0.677	Down	0.0054038_x000D_	K	Copper transport protein ATX1-like isoform X1	LOC107824312	1	1.08897e-22	151.07	VGMSCQGCVGAVK(1)R	2	-0.19396	3	1.216	1.451	1.196	0.902	0.814	0.901
Heavy metal-associated domain, HMA	0.017667	A0A1S4AVA2	38	0.635	Down	0.00024434_x000D_	K	Copper transport protein ATX1-like isoform X2	LOC107801743	1	6.84402e-24	146.96	MEGVESYDIDIK(1)EQK	3	0.50356	1	1.278	1.35	1.422	0.842	0.892	0.838
Heavy metal-associated domain, HMA	0.017667	A0A1S4AVA2	45	0.661	Down	0.000176319_x000D_	K	Copper transport protein ATX1-like isoform X2	LOC107801743	1	1.3927e-11	100.02	VTVK(1)GNVEPEAVFQTVSK	3	-0.43001	1	1.305	1.373	1.278	0.835	0.9	0.878
Heavy metal-associated domain, HMA	0.017667	A0A1S4AVA2	26	0.798	Down	0.0071797_x000D_	K	Copper transport protein ATX1-like isoform X2	LOC107801743	1	1.43876e-07	80.508	VLGK(1)MEGVESYDIDIK	3	0.78107	1	1.172	1.093	1.239	0.938	0.97	0.888
Heavy metal-associated domain, HMA	0.017667	A0A1S4AR92	197	1.827	Up	0.00052398_x000D_	K	"copper chaperone for superoxide dismutase, chloroplastic/cytosolic-like isoform X2"	LOC107800528	1	4.43976e-06	113.61	SAGVGENYK(1)K	2	-0.4267	2	0.577	0.595	0.689	1.109	1.187	1.104
Peptidase family A1 domain	0.168516	A0A1S3XB52	130	1.394	Up	0.022757_x000D_	K	Cyprosin-like	LOC107763186	1	0.00056386	94.465	AGK(1)SSTYTR	2	0.0864	1	0.809	0.683	0.937	1.078	1.14	1.167
Peptidase family A1 domain	0.168516	A0A1S3XC61	279	1.214	Up	0.023324_x000D_	K	Aspartyl protease family protein At5g10770-like	LOC107763440	1	9.33736e-06	97.767	GLFGK(1)TAGLIGLGR	2	0.73631	1	0.907	0.906	0.883	1.207	1.05	1.016
Pyruvate kinase, C-terminal	0.0806154	A0A1S3YR78	275	1.292	Up	0.00182468_x000D_	K	Pyruvate kinase	LOC107778911	1	6.1136e-11	94.339	GDLGMEIPVEK(1)IFLAQK	3	0.78358	2	0.87	0.933	0.871	1.12	1.123	1.213
Pyruvate kinase, C-terminal	0.0806154	A0A1S4BGF6	127	0.772	Down	0.0027953_x000D_	K	Pyruvate kinase	LOC107807979	1	0.000649783	66.708	GDENTICMSYK(1)K	3	-1.0761	1	1.18	1.155	1.14	0.837	0.956	0.888
Pyruvate kinase, C-terminal	0.0806154	A0A1S4BGF6	273	1.384	Up	0.0090197_x000D_	K	Pyruvate kinase	LOC107807979	1	2.88934e-07	70.41	GDLGMEIPIEK(1)IFLAQK	3	-0.53212	1	0.865	0.801	0.777	1.098	1.257	1.025
Pyruvate kinase, C-terminal	0.0806154	A0A1S3Y892	503	1.224	Up	0.038501_x000D_	K	Pyruvate kinase	LOC107773422	1	0.000885164	80.69	ASGVIK(1)SHDR	2	0.35125	2	0.974	0.782	0.892	1.105	1.032	1.104
Pyruvate kinase, C-terminal	0.0806154	A0A1S3Y892	513	0.713	Down	2.445E-05_x000D_	K	Pyruvate kinase	LOC107773422	1	1.20739e-05	82.069	VVICQK(1)VGDASVVK	3	1.6674	2	1.263	1.204	1.247	0.88	0.894	0.873
Pyruvate kinase, C-terminal	0.0806154	A0A1S4D9F1	308	1.383	Up	0.0106225_x000D_	K	Pyruvate kinase	LOC107827388	1	0.00173556	63.185	CNMAGK(1)PAVVTR	2	-0.79018	1	0.81	0.881	0.813	1.037	1.298	1.129
Succinyl-CoA synthetase-like	0.266248	A0A1S4AA32	470	1.333	Up	0.046925_x000D_	K	ATP-citrate synthase beta chain protein 2-like	LOC107795386	1	4.27321e-22	147.42	SIGLIGHTFDQK(1)R	3	-0.628	1	0.837	0.714	1.016	1.155	1.18	1.088
Succinyl-CoA synthetase-like	0.266248	A0A1S4DJ12	306	1.232	Up	0.0135045_x000D_	K	"Succinate--CoA ligase [ADP-forming] subunit alpha, mitochondrial"	LOC107830273	1	0.00439908	86.898	GTAQDK(1)IK	2	0.23707	1	0.87	0.825	0.932	1.069	1.019	1.148
Succinyl-CoA synthetase-like	0.266248	A0A1S4D955	188	1.416	Up	0.0060956_x000D_	K	"Succinate--CoA ligase [ADP-forming] subunit beta, mitochondrial"	LOC107827369	1	2.28098e-09	109.07	VPIDVFK(1)GISDEDAAK	3	0.4855	1	0.748	0.868	0.803	1.066	1.255	1.105
Redoxin	0.28012	A0A1S4CX06	124	1.507	Up	0.0049822_x000D_	K	"peroxiredoxin-2E-2, chloroplastic-like"	LOC107823523	1	0.00135926	67.334	HLPGFVEK(1)SK	3	1.8366	1	0.735	0.891	0.808	1.11	1.26	1.297
Redoxin	0.28012	A0A1S4AWU1	60	1.331	Up	0.02306_x000D_	K	"peroxiredoxin-2F, mitochondrial-like"	LOC107802071	1	0.000103916	96.229	FSTTPLK(1)DIFK	3	-0.27626	1	0.836	0.83	0.89	1.005	1.298	1.098
Tryptophan synthase beta subunit-like PLP-dependent enzyme	0.390189	A0A1S4CFM0	490	1.432	Up	0.00119951_x000D_	K	"threonine synthase, chloroplastic-like"	LOC107818452	1	0.0160041	65.278	EIK(1)NMECR	2	-0.71538	3	0.818	0.809	0.912	1.251	1.163	1.223
Tryptophan synthase beta subunit-like PLP-dependent enzyme	0.390189	A0A1S4CFM0	121	1.213	Up	0.04238_x000D_	K	"threonine synthase, chloroplastic-like"	LOC107818452	1	0.0407855	63.397	K(1)FDGQYWR	2	1.1556	1	0.957	0.854	0.977	1.218	1.025	1.138
Tryptophan synthase beta subunit-like PLP-dependent enzyme	0.390189	A0A1S4B2L1	518	1.384	Up	0.0051178_x000D_	K	"threonine synthase, chloroplastic"	LOC107803812	1	0.00429256	78.77	YLLSK(1)NAK	2	0.14071	2	0.888	0.901	0.824	1.17	1.327	1.119
FKBP-type peptidyl-prolyl cis-trans isomerase domain	0.0433407	A0A1S4CJD2	42	0.82	Down	0.00052268_x000D_	K	Peptidylprolyl isomerase	LOC107819710	0.982995	0.00327222	66.92	FK(0.017)PK(0.983)SCELK	3	-0.30766	1	1.107	1.089	1.149	0.906	0.935	0.902
FKBP-type peptidyl-prolyl cis-trans isomerase domain	0.0433407	A0A1S4CJD2	103	0.789	Down	0.0059182_x000D_	K	Peptidylprolyl isomerase	LOC107819710	1	9.16745e-32	158.45	GWDQGLLGMCVGEK(1)R	2	-0.41976	5	1.179	1.153	1.086	0.853	0.965	0.88
FKBP-type peptidyl-prolyl cis-trans isomerase domain	0.0433407	A0A1S4CJD2	47	0.797	Down	0.0132758_x000D_	K	Peptidylprolyl isomerase	LOC107819710	1	0.00269713	91.867	SCELK(1)AHK	2	1.0977	3	1.1	1.196	1.108	0.905	0.977	0.831
FKBP-type peptidyl-prolyl cis-trans isomerase domain	0.0433407	A0A1S4D6U2	120	1.229	Up	0.0106002_x000D_	K	Peptidylprolyl isomerase	LOC107826615	1	5.12095e-32	156.96	VVGYGPEAVK(1)GQLIK	4	0.044361	3	0.856	0.889	0.993	1.123	1.144	1.099
FKBP-type peptidyl-prolyl cis-trans isomerase domain	0.0433407	A0A1S4D6U2	179	1.286	Up	0.0022599_x000D_	K	Peptidylprolyl isomerase	LOC107826615	1	1.07049e-08	72.316	GWDQGILGGDGFPPMLTGGK(1)R	3	-0.43705	1	0.866	0.95	0.861	1.17	1.108	1.165
FKBP-type peptidyl-prolyl cis-trans isomerase domain	0.0433407	A0A1S4D6U2	183	1.202	Up	0.00147827_x000D_	K	Peptidylprolyl isomerase	LOC107826615	1	0.0249453	46.88	LK(1)IPPELGYGMR	2	3.5609	2	0.919	0.944	0.908	1.153	1.074	1.104
FKBP-type peptidyl-prolyl cis-trans isomerase domain	0.0433407	A0A1S4DN02	43	1.27	Up	0.0136786_x000D_	K	Peptidylprolyl isomerase	LOC107831294	1	4.22783e-12	120.7	FWSTK(1)DPDQQPFSFK	3	2.3612	1	0.81	0.871	0.959	1.068	1.103	1.181
FKBP-type peptidyl-prolyl cis-trans isomerase domain	0.0433407	A0A1S4CNM1	124	1.327	Up	0.0101419_x000D_	K	Peptidylprolyl isomerase	LOC107820813	1	0.0364367	49.466	ESK(1)LLAGNR	2	-1.2611	1	0.796	0.855	0.936	1.078	1.235	1.121
Pyridine nucleotide-disulfide oxidoreductase, dimerisation domain	0.186691	A0A1S4CPN2	127	1.23	Up	0.0086612_x000D_	K	Dihydrolipoyl dehydrogenase	LOC107821052	1	0.0399429	48.568	DK(1)AVANLTR	2	-1.5186	1	0.867	0.869	0.947	1.057	1.17	1.072
Pyridine nucleotide-disulfide oxidoreductase, dimerisation domain	0.186691	A0A1S4AZJ1	475	1.463	Up	0.0132389_x000D_	K	"dihydrolipoyl dehydrogenase 2, chloroplastic-like"	LOC107802918	1	0.000120544	73.927	DGFEISIAK(1)TSFK	3	0.44058	1	0.817	0.917	0.765	1.246	1.352	1.059
Pyridine nucleotide-disulfide oxidoreductase, dimerisation domain	0.186691	A0A1S3YUT4	245	0.451	Down	4.454E-05_x000D_	K	Monodehydroascorbate reductase	LOC107779915	0.981744	0.0254435	53.517	EVK(0.018)LK(0.982)DGR	3	-0.47859	1	1.45	1.407	1.565	0.675	0.628	0.691
Methionyl/Leucyl tRNA synthetase	0.168516	A0A1S4A2K0	116	1.29	Up	0.00183906_x000D_	K	"methionine--tRNA ligase, chloroplastic/mitochondrial-like"	LOC107793139	1	1.45854e-10	117	K(1)VIFITGTDEHGEK	3	0.42065	1	0.868	0.894	0.88	1.072	1.204	1.133
Methionyl/Leucyl tRNA synthetase	0.168516	A0A1S4AQC1	94	1.213	Up	0.0034181_x000D_	K	Probable methionine--tRNA ligase	LOC107800068	1	0.000152862	94.309	YHAIHK(1)EVYK	3	0.06084	2	0.926	0.877	0.915	1.05	1.097	1.15
Alpha-D-phosphohexomutase, C-terminal	0.28012	A0A1S4AIH6	348	1.266	Up	0.021299_x000D_	K	"phosphoglucomutase, cytoplasmic-like"	LOC107798006	1	2.99391e-05	99.344	LQSSLDEVNK(1)IIK	2	1.2213	2	0.956	0.921	0.776	1.143	1.098	1.118
Alpha-D-phosphohexomutase, C-terminal	0.28012	A0A1S4AIH6	417	1.212	Up	0.00047824_x000D_	K	"phosphoglucomutase, cytoplasmic-like"	LOC107798006	1	3.05352e-10	125.97	LYIEQYEK(1)DSSK	2	-1.1062	2	0.917	0.914	0.884	1.128	1.08	1.082
Alpha-D-phosphohexomutase, C-terminal	0.28012	A0A1S4DPF3	69	1.23	Up	0.040122_x000D_	K	"phosphoglucomutase, cytoplasmic"	LOC107832007	1	7.47242e-05	94.122	YYSK(1)DAIQIITK	3	-0.11085	1	0.974	0.845	0.895	1.003	1.211	1.123
Alpha-D-phosphohexomutase, C-terminal	0.28012	A0A1S4DPF3	467	1.258	Up	0.031001_x000D_	K	"phosphoglucomutase, cytoplasmic"	LOC107832007	1	6.78707e-13	110.74	ELMAHLVK(1)LQSSLDEVNK	4	0.35949	2	0.801	0.905	0.975	1.037	1.195	1.142
Alpha-D-phosphohexomutase, C-terminal	0.28012	A0A1S4DPF3	357	1.245	Up	0.00033868_x000D_	K	"phosphoglucomutase, cytoplasmic"	LOC107832007	1	6.41442e-46	169.37	SMPTSAALDVVAK(1)HLNLK	4	-0.12637	2	0.899	0.893	0.906	1.143	1.078	1.137
Alpha-D-phosphohexomutase, C-terminal	0.28012	A0A1S4DPF3	477	1.308	Up	0.0076193_x000D_	K	"phosphoglucomutase, cytoplasmic"	LOC107832007	1	2.99391e-05	99.344	LQSSLDEVNK(1)IIK	2	1.2213	2	0.953	0.88	0.793	1.129	1.173	1.134
Alpha-D-phosphohexomutase, C-terminal	0.28012	A0A1S4DPF3	275	1.358	Up	0.0058627_x000D_	K	"phosphoglucomutase, cytoplasmic"	LOC107832007	1	5.23384e-06	58.952	EDFGGGHPDPNLTYAK(1)ELVAR	3	-0.21716	1	0.822	0.805	0.942	1.106	1.225	1.158
Catalase immune-responsive domain	0.115016	A0A1S3WYX0	223	2.951	Up	0.0033585_x000D_	K	Catalase	LOC107759410	1	0.000143946	99.442	AHYVK(1)FHWK	4	-0.46217	1	0.506	0.305	0.526	1.25	1.379	1.316
Catalase immune-responsive domain	0.115016	L0SS91	50	1.564	Up	0.00156189_x000D_	K	Catalase	cat1	1	5.8622e-48	177.44	GPVLLEDYHLVEK(1)LANFDRER	4	-0.53247	3	0.73	0.867	0.832	1.202	1.32	1.276
Catalase immune-responsive domain	0.115016	L0SS91	233	1.302	Up	0.039024_x000D_	K	Catalase	cat1	1	3.63229e-37	163.85	FHWKPTCGVK(1)SLLEEEAAR	3	-0.57464	3	0.825	0.957	0.897	1.039	1.335	1.115
Catalase immune-responsive domain	0.115016	L0SS91	227	1.304	Up	0.0052221_x000D_	K	Catalase	cat1	1	0.000759152	78.548	FHWK(1)PTCGVK	3	0.70777	5	0.848	0.943	0.885	1.111	1.249	1.129
Catalase immune-responsive domain	0.115016	L0SS91	218	1.332	Up	0.037021_x000D_	K	Catalase	cat1	1	0.00494299	76.679	AGK(1)STYVK	2	0.15449	2	0.834	0.897	0.918	1.209	1.328	0.991
Catalase immune-responsive domain	0.115016	L0SS91	429	1.574	Up	0.00058113_x000D_	K	Catalase	cat1	1	0.000616526	78.342	ENNFK(1)QPGDR	2	0.19466	3	0.774	0.789	0.852	1.185	1.336	1.28
Catalase immune-responsive domain	0.115016	L0SS91	163	1.366	Up	0.00063935_x000D_	K	Catalase	cat1	0.999437	7.73836e-22	126.51	FPDMVHALK(0.001)PNPK(0.999)SHIQENWR	5	-0.45522	4	0.889	0.861	0.857	1.119	1.237	1.205
Catalase immune-responsive domain	0.115016	L0SS91	215	1.734	Up	0.00095527_x000D_	K	Catalase	cat1	1	1.49766e-07	69.331	HMDGSGVHTFTLINK(1)AGK	4	-0.99657	1	0.696	0.798	0.797	1.419	1.334	1.22
Catalase immune-responsive domain	0.115016	L0SS91	416	1.402	Up	0.00080069_x000D_	K	Catalase	cat1	1	1.67879e-07	98.902	YPIPSTMCTGK(1)R	2	-1.4905	9	0.839	0.867	0.868	1.156	1.289	1.164
Catalase immune-responsive domain	0.115016	L0SS91	419	1.44	Up	0.026964_x000D_	K	Catalase	cat1	1	0.0293275	66.692	EK(1)CVIQK	2	-0.32905	2	0.778	0.952	0.815	1.223	1.403	1.04
Catalase immune-responsive domain	0.115016	L0SS91	405	1.458	Up	0.00071607_x000D_	K	Catalase	cat1	1	3.97702e-06	69.331	HAEK(1)YPIPSTMCTGK	3	1.2404	3	0.81	0.884	0.828	1.154	1.247	1.275
Catalase immune-responsive domain	0.115016	L0SS91	150	1.54	Up	0.0010176_x000D_	K	Catalase	cat1	0.999999	1.32921e-07	73.138	DGMK(1)FPDMVHALKPNPK	4	-0.95116	1	0.792	0.797	0.857	1.19	1.366	1.211
Catalase immune-responsive domain	0.115016	L0SS91	223	1.216	Up	0.0042556_x000D_	K	Catalase	cat1	0.999997	7.2428e-17	130.4	STYVK(1)FHWKPTCGVK	3	-0.28739	2	0.882	0.954	0.936	1.114	1.174	1.083
Catalase immune-responsive domain	0.115016	A0A1S3ZFE6	163	1.89	Up	0.00163745_x000D_	K	Catalase	LOC107786140	0.999947	4.2467e-12	122.08	ALKPNPK(1)SHIQEYWR	3	0.09571	2	0.518	0.631	0.659	1.048	1.186	1.184
Catalase immune-responsive domain	0.115016	A0A1S3ZFE6	50	0.52	Down	0.00062259_x000D_	K	Catalase	LOC107786140	1	9.04182e-09	77.554	GPVLLEDYHLIEK(1)LATFDR	3	-0.2371	1	1.564	1.682	1.527	0.793	0.759	0.928
Catalase immune-responsive domain	0.115016	A0A1S3ZFE6	481	3.478	Up	0.00072137_x000D_	K	Catalase	LOC107786140	1	0.0047619	66.663	SCGQK(1)VASR	2	-0.86443	1	0.444	0.29	0.318	1.156	1.193	1.31
Catalase immune-responsive domain	0.115016	A0A1S3ZFE6	476	0.671	Down	0.000158279_x000D_	K	Catalase	LOC107786140	1	1.443e-15	119.96	SIWISYLSQADK(1)SCGQK	4	-1.1631	2	1.375	1.312	1.354	0.863	0.942	0.905
Catalase immune-responsive domain	0.115016	A0A1S3ZFE6	424	0.696	Down	0.00028393_x000D_	K	Catalase	LOC107786140	1	2.99067e-12	102.52	EMCVIEK(1)ENNFK	3	-0.10213	5	1.335	1.327	1.277	0.869	0.92	0.954
Catalase immune-responsive domain	0.115016	A0A1S3ZFE6	227	0.335	Down	1.78496E-05_x000D_	K	Catalase	LOC107786140	1	0.000759152	78.548	FHWK(1)PTCGVK	3	0.70777	5	2.082	2.091	1.949	0.637	0.726	0.686
Transketolase-like, pyrimidine-binding domain	0.266248	A0A1S4CGM2	488	1.747	Up	0.00027508_x000D_	K	"probable 1-deoxy-D-xylulose-5-phosphate synthase, chloroplastic"	LOC107818796	1	1.17112e-10	81.157	AYDQVVHDVDLQK(1)LPVR	3	0.44724	1	0.719	0.827	0.79	1.341	1.323	1.418
Transketolase-like, pyrimidine-binding domain	0.266248	A0A1S4CGM2	374	0.755	Down	0.00189584_x000D_	K	"probable 1-deoxy-D-xylulose-5-phosphate synthase, chloroplastic"	LOC107818796	1	0.000201572	91.313	AADK(1)YHGVAK	3	0.57995	1	1.105	1.082	1.164	0.801	0.894	0.834
Transketolase-like, pyrimidine-binding domain	0.266248	A0A1S3ZDI1	370	1.293	Up	0.025464_x000D_	K	"transketolase, chloroplastic-like"	LOC107785488	1	1.03081e-06	61.039	SNLGWPYEPFHVPEDVK(1)SHWSR	4	-0.86454	1	0.855	0.984	0.787	1.163	1.182	1.051
Transketolase-like, pyrimidine-binding domain	0.266248	A0A1S3ZDI1	582	1.345	Up	0.0063205_x000D_	K	"transketolase, chloroplastic-like"	LOC107785488	1	2.22063e-07	72.433	PADGNETAGAYK(1)VAVLK	3	-0.18474	1	0.862	0.836	0.865	1.096	1.277	1.073
Transketolase-like, pyrimidine-binding domain	0.266248	A0A1S3Y462	137	0.802	Down	0.032342_x000D_	K	"2-oxoglutarate dehydrogenase, mitochondrial-like"	LOC107772051	1	0.00108184	72.659	AK(1)LDPLGLEER	2	-3.362	1	1.084	1.164	1.186	0.825	1.028	0.902
Transketolase-like, pyrimidine-binding domain	0.266248	A0A1S3Y462	803	0.794	Down	0.033637_x000D_	K	"2-oxoglutarate dehydrogenase, mitochondrial-like"	LOC107772051	1	6.84172e-11	72.935	K(1)QIQECNWQVVNVTTPANYFHVLR	3	-0.90863	1	1.093	1.106	1.256	0.855	1.023	0.864
Sucrose-phosphatase, N-terminal	0.0679499	A0A1S4DDM4	138	1.433	Up	0.0024603_x000D_	K	Sucrose-phosphatase 2-like isoform X2	LOC107828694	1	0.00275686	91.549	DK(1)AQDVMK	2	-0.16059	1	0.887	0.789	0.804	1.175	1.268	1.11
Sucrose-phosphatase, N-terminal	0.0679499	A0A1S4DDM4	346	1.395	Up	0.0164988_x000D_	K	Sucrose-phosphatase 2-like isoform X2	LOC107828694	1	0.00390964	64.711	TCHGDK(1)QGK	3	-0.82518	1	0.901	0.802	0.816	1.157	1.028	1.33
Sucrose-phosphatase, N-terminal	0.0679499	A0A1S3XK53	633	1.596	Up	0.0100233_x000D_	K	Probable sucrose-phosphate synthase	LOC107766133	1	0.000422487	83.862	LVADK(1)HLWAK	3	1.2667	1	0.848	0.777	0.678	1.287	1.343	1.045
E3-binding domain	0.28012	A0A1S4BLB5	70	1.364	Up	0.0058759_x000D_	K	Dihydrolipoamide acetyltransferase component of pyruvate dehydrogenase complex	LOC107809523	1	3.00319e-05	73.834	IVSWTK(1)SEGDVLSK	3	-0.38495	1	0.854	0.805	0.888	1.268	1.068	1.138
E3-binding domain	0.28012	A0A1S3Y542	289	1.304	Up	0.0042191_x000D_	K	Acetyltransferase component of pyruvate dehydrogenase complex	LOC107772318	1	2.62874e-05	99.927	IVK(1)ADIEDYLASR	3	-1.6291	2	0.927	0.828	0.833	1.125	1.177	1.073
E3-binding domain	0.28012	A0A1S3Y542	532	1.314	Up	0.0101627_x000D_	K	Acetyltransferase component of pyruvate dehydrogenase complex	LOC107772318	1	7.74423e-09	107.65	VIDGAVGAEWLK(1)AFK	3	-2.4649	1	0.811	0.945	0.825	1.205	1.118	1.068
FAD/NAD-linked reductase, dimerization domain	0.186691	A0A1S4CPN2	127	1.23	Up	0.0086612_x000D_	K	Dihydrolipoyl dehydrogenase	LOC107821052	1	0.0399429	48.568	DK(1)AVANLTR	2	-1.5186	1	0.867	0.869	0.947	1.057	1.17	1.072
FAD/NAD-linked reductase, dimerization domain	0.186691	A0A1S4AZJ1	475	1.463	Up	0.0132389_x000D_	K	"dihydrolipoyl dehydrogenase 2, chloroplastic-like"	LOC107802918	1	0.000120544	73.927	DGFEISIAK(1)TSFK	3	0.44058	1	0.817	0.917	0.765	1.246	1.352	1.059
FAD/NAD-linked reductase, dimerization domain	0.186691	A0A1S3YUT4	245	0.451	Down	4.454E-05_x000D_	K	Monodehydroascorbate reductase	LOC107779915	0.981744	0.0254435	53.517	EVK(0.018)LK(0.982)DGR	3	-0.47859	1	1.45	1.407	1.565	0.675	0.628	0.691
Cathepsin propeptide inhibitor domain (I29)	0.186691	A0A1S4B1Z6	334	0.725	Down	0.00068027_x000D_	K	Low-temperature-induced cysteine proteinase-like	LOC107803625	1	1.06529e-10	122.08	NSWGASWGEK(1)GYLR	2	0.15864	2	1.236	1.256	1.336	0.946	0.881	0.948
Cathepsin propeptide inhibitor domain (I29)	0.186691	A0A1S4B1Z6	291	0.767	Down	0.0121443_x000D_	K	Low-temperature-induced cysteine proteinase-like	LOC107803625	1	2.31248e-05	97.797	DFQHYK(1)SGIFTGK	3	0.18879	1	1.24	1.185	1.266	1.044	0.853	0.935
Cathepsin propeptide inhibitor domain (I29)	0.186691	A0A1S3YCM0	40	0.341	Down	0.0087644_x000D_	K	Zingipain-2-like	LOC107774651	1	0.010927	75.109	HEK(1)WIVR	3	0.19096	1	1.859	2.346	3.288	1.023	0.621	0.91
Cathepsin propeptide inhibitor domain (I29)	0.186691	Q9LRI2	159	0.571	Down	0.00058266_x000D_	K	Cysteine protease	NTCP-23	1	3.59817e-10	123.28	EAGIVSPVK(1)NQGK	3	-0.31129	4	1.372	1.66	1.52	0.854	0.859	0.887
Translation elongation factor EFG, V domain	0.00118811	A0A1S3ZNY6	534	0.798	Down	0.0155816_x000D_	K	GTP-binding protein TypA/BipA homolog	LOC107788877	1	0.00120884	87.895	AFLTYEK(1)YR	2	0.2236	1	1.147	1.298	1.097	0.909	0.983	0.935
Translation elongation factor EFG, V domain	0.00118811	A0A1S4C4L0	151	1.427	Up	0.0127035_x000D_	K	GTP-binding protein TypA/BipA homolog	LOC107815102	1	1.90842e-06	63.96	DTK(1)INIIDTPGHSDFGGEVER	3	-0.63608	1	0.905	0.747	0.905	1.119	1.34	1.189
Translation elongation factor EFG, V domain	0.00118811	A0A1S4C4L0	341	1.642	Up	0.0048369_x000D_	K	GTP-binding protein TypA/BipA homolog	LOC107815102	1	0.00185474	57.434	VSELFVYEK(1)FSR	3	-0.64453	1	0.865	0.672	0.843	1.28	1.397	1.23
Translation elongation factor EFG, V domain	0.00118811	A0A1S4C4L0	406	1.351	Up	0.004536_x000D_	K	GTP-binding protein TypA/BipA homolog	LOC107815102	1	0.0513591	49.472	EGK(1)YVTSR	2	0.75779	1	0.937	0.813	0.878	1.132	1.26	1.158
Translation elongation factor EFG, V domain	0.00118811	A0A1S4BNL3	203	0.785	Down	0.0074768_x000D_	K	"Elongation factor G, mitochondrial"	LOC107810234	1	0.00176047	83.869	LAFINK(1)LDR	2	-0.88057	1	1.183	1.091	1.214	0.936	0.954	0.849
Translation elongation factor EFG, V domain	0.00118811	A0A1S3Y0T4	427	1.277	Up	0.0188368_x000D_	K	Elongation factor 2	LOC107770769	1	4.11016e-05	105.52	DLYVK(1)NVQR	2	1.5353	3	0.819	0.917	0.875	1.038	1.235	1.062
Translation elongation factor EFG, V domain	0.00118811	A0A1S3Y0T4	583	1.238	Up	0.035299_x000D_	K	Elongation factor 2	LOC107770769	1	0.0524764	56.659	SPNK(1)HNR	2	0.065867	1	0.857	0.91	0.896	1.225	0.979	1.094
Translation elongation factor EFG, V domain	0.00118811	A0A1S3Y0T4	16	1.207	Up	0.0031355_x000D_	K	Elongation factor 2	LOC107770769	1	7.46451e-09	120.06	NIMDYK(1)HNIR	3	-0.23892	8	0.888	0.902	0.912	1.052	1.149	1.059
Translation elongation factor EFG, V domain	0.00118811	A0A1S4CVZ3	212	1.367	Up	0.0032176_x000D_	K	"Elongation factor G, chloroplastic"	LOC107823197	1	0.00409383	69.721	QADK(1)YGVPR	2	0.075944	1	0.816	0.863	0.893	1.082	1.187	1.248
Translation elongation factor EFG, V domain	0.00118811	A0A1S4CVZ3	617	1.69	Up	0.00019787_x000D_	K	"Elongation factor G, chloroplastic"	LOC107823197	1	0.00997634	54.486	SEIK(1)GGAVPK	2	-0.48984	1	0.753	0.753	0.788	1.245	1.39	1.243
Thiolase, N-terminal	0.017667	A0A1S4D1D4	413	0.819	Down	0.0069424_x000D_	K	"3-ketoacyl-CoA thiolase 2, peroxisomal"	LOC107824909	1	0.000504287	76.927	CVATLLHEMK(1)R	3	0.16758	2	1.082	1.101	1.202	0.903	0.964	0.904
Thiolase, N-terminal	0.017667	A0A1S3Y0H1	74	1.664	Up	0.0038036_x000D_	K	"3-ketoacyl-CoA thiolase 2, peroxisomal-like"	LOC107770901	1	1.35196e-11	102.08	GGFK(1)DTLADDLLAPVLK	3	0.19262	1	0.739	0.621	0.774	1.088	1.299	1.163
Thiolase, N-terminal	0.017667	A0A1S4CHI1	238	1.445	Up	0.00034183_x000D_	K	"acetyl-CoA acetyltransferase, cytosolic 1-like"	LOC107819092	1	0.039082	62.464	FDGAK(1)LR	2	0.70479	1	0.786	0.829	0.78	1.169	1.196	1.096
Thiolase, N-terminal	0.017667	A0A1S4CHI1	163	1.284	Up	0.0152022_x000D_	K	"acetyl-CoA acetyltransferase, cytosolic 1-like"	LOC107819092	1	4.43403e-21	97.5	DGLTDVYK(1)DCGMGVCAEICAENHK	4	-0.48539	1	0.766	0.905	0.908	1.048	1.12	1.143
Thiolase, N-terminal	0.017667	A0A1S4CHI1	49	1.462	Up	0.0036627_x000D_	K	"acetyl-CoA acetyltransferase, cytosolic 1-like"	LOC107819092	1	6.58589e-07	113.22	LGSIAIEGALK(1)K	3	0.38399	1	0.756	0.863	0.758	1.122	1.261	1.091
Thiolase, N-terminal	0.017667	A0A1S4CHI1	10	2.297	Up	0.00051903_x000D_	K	"acetyl-CoA acetyltransferase, cytosolic 1-like"	LOC107819092	1	0.000113823	95.483	APAAADSIK(1)PR	2	0.91417	4	0.606	0.58	0.546	1.222	1.532	1.224
Cyclophilin-like domain	0.180184	A0A1S4AWT3	138	1.216	Up	0.00099979_x000D_	K	Peptidyl-prolyl cis-trans isomerase	LOC107802154	1	8.25218e-26	152.37	VIK(1)DFMIQGGDFDKGNGTGGK	4	-0.25898	7	0.943	0.873	0.91	1.097	1.114	1.103
Cyclophilin-like domain	0.180184	A0A1S4AWT3	129	1.317	Up	0.0123045_x000D_	K	Peptidyl-prolyl cis-trans isomerase	LOC107802154	1	9.74989e-15	135.1	GFGYK(1)DSAFHR	2	-0.93007	5	0.821	0.91	0.883	1.168	1.244	1.031
Cyclophilin-like domain	0.180184	A0A1S3YNJ0	388	1.318	Up	0.00166091_x000D_	K	"peptidyl-prolyl cis-trans isomerase CYP37, chloroplastic-like isoform X2"	LOC107778011	1	0.00236575	67.019	SAK(1)LVEGQDR	2	-2.2174	1	0.915	0.851	0.869	1.212	1.166	1.095
Cyclophilin-like domain	0.180184	A0A1S4A196	161	0.595	Down	0.0080993_x000D_	K	Peptidyl-prolyl cis-trans isomerase	LOC107792692	1	0.00116562	57.288	CSK(1)PVVIADCGQLC	3	-1.0795	3	1.275	1.484	1.314	0.818	0.803	0.801
Cyclophilin-like domain	0.180184	A0A1S4A196	132	1.217	Up	0.0044793_x000D_	K	Peptidyl-prolyl cis-trans isomerase	LOC107792692	1	2.62892e-27	139.04	TEWLDGK(1)HVVFGQVVEGYDVIK	4	-0.097029	3	0.935	0.834	0.872	1.06	1.089	1.066
Cyclophilin-like domain	0.180184	A0A1S4A196	31	0.746	Down	0.00064161_x000D_	K	Peptidyl-prolyl cis-trans isomerase	LOC107792692	1	3.57593e-14	115.87	VVMELYADTVPK(1)TAENFR	3	0.16352	4	1.21	1.232	1.153	0.867	0.935	0.881
Cyclophilin-like domain	0.180184	A0A1S4D910	181	1.217	Up	0.0454_x000D_	K	"peptidyl-prolyl cis-trans isomerase CYP38, chloroplastic-like"	LOC107827288	1	0.000190922	76.868	SK(1)ADHGVELLNK	3	2.238	1	0.962	0.85	0.895	0.981	1.191	1.122
Cyclophilin-like domain	0.180184	A0A1S4D0V7	84	1.292	Up	0.020082_x000D_	K	Peptidyl-prolyl cis-trans isomerase	LOC107824613	1	0.0127466	68.657	SGK(1)PLHYK	3	0.78014	3	0.823	0.862	0.838	0.971	1.069	1.219
Cyclophilin-like domain	0.180184	A0A1S4D0V7	77	1.29	Up	0.0096839_x000D_	K	Peptidyl-prolyl cis-trans isomerase	LOC107824613	1	1.27831e-14	133.32	ALCTGEK(1)GVGK	2	-0.77097	4	0.914	0.772	0.842	1.139	1.078	1.043
Glutamate synthase, alpha subunit, C-terminal	0.168516	A0A1S4CUE0	135	1.34	Up	0.0154014_x000D_	K	"ferredoxin-dependent glutamate synthase, chloroplastic-like"	LOC107822572	1	4.44054e-06	98.943	SLIEAHVEK(1)TGSTK	3	-1.0893	1	0.787	0.81	0.983	1.105	1.16	1.193
Glutamate synthase, alpha subunit, C-terminal	0.168516	A0A1S3Z1F3	1310	1.262	Up	0.0070216_x000D_	K	"ferredoxin-dependent glutamate synthase, chloroplastic-like"	LOC107781744	1	0.015622	65.535	DISLMK(1)TR	2	1.7011	1	0.863	0.865	0.921	1.058	1.08	1.204
Glutamate synthase, alpha subunit, C-terminal	0.168516	A0A1S3Z1F3	809	1.282	Up	0.00073831_x000D_	K	"ferredoxin-dependent glutamate synthase, chloroplastic-like"	LOC107781744	1	2.8468e-17	135.81	MPTVTIEQAQK(1)NFCK	3	-0.34558	3	0.856	0.892	0.878	1.07	1.154	1.143
Glutamate synthase, alpha subunit, C-terminal	0.168516	A0A1S3Z1F3	912	1.246	Up	0.0156755_x000D_	K	"ferredoxin-dependent glutamate synthase, chloroplastic-like"	LOC107781744	1	5.21863e-16	121.26	QGGEYHGNNPEMSK(1)LLHK	4	0.15199	2	0.814	0.968	0.888	1.09	1.159	1.077
Glutamate synthase, alpha subunit, C-terminal	0.168516	A0A1S3Z1F3	1363	1.229	Up	0.030557_x000D_	K	"ferredoxin-dependent glutamate synthase, chloroplastic-like"	LOC107781744	1	0.00244433	53.448	IFDAIENEK(1)VVNK	4	-0.17145	1	0.841	1.007	0.842	1.099	1.147	1.061
Glutamate synthase, alpha subunit, C-terminal	0.168516	A0A1S3Z1F3	948	1.208	Up	0.0077564_x000D_	K	"ferredoxin-dependent glutamate synthase, chloroplastic-like"	LOC107781744	1	0.000472837	96.229	DLLEFK(1)SDR	3	0.047685	2	0.895	0.939	0.879	1.05	1.164	1.063
Glutamate synthase, alpha subunit, C-terminal	0.168516	A0A1S3Z1F3	184	1.215	Up	5.5935E-05_x000D_	K	"ferredoxin-dependent glutamate synthase, chloroplastic-like"	LOC107781744	1	5.58272e-17	98.292	LHTGVGMIFLPK(1)DCNQMNEAK	3	-2.7649	2	0.906	0.89	0.906	1.1	1.108	1.076
tRNA-binding domain	0.168516	A0A1S3WY34	227	1.27	Up	0.041464_x000D_	K	Probable methionine--tRNA ligase	LOC107759049	1	0.0375014	50.04	LQIGHIK(1)K	3	-1.0051	1	0.948	0.781	0.93	1.054	1.246	1.077
tRNA-binding domain	0.168516	A0A1S4AQC1	94	1.213	Up	0.0034181_x000D_	K	Probable methionine--tRNA ligase	LOC107800068	1	0.000152862	94.309	YHAIHK(1)EVYK	3	0.06084	2	0.926	0.877	0.915	1.05	1.097	1.15
Bet v I/Major latex protein	0.0569114	A0A1S4CVM4	130	0.299	Down	1.84914E-05_x000D_	K	Pathogenesis-related protein STH-2-like	LOC107823075	1	1.31668e-07	82.709	GDYVFK(1)EEEHNEGK	3	-0.20282	2	2.222	2.407	2.431	0.668	0.762	0.683
Bet v I/Major latex protein	0.0569114	A0A1S4CVM4	66	0.654	Down	0.0057953_x000D_	K	Pathogenesis-related protein STH-2-like	LOC107823075	1	5.22962e-05	80.746	MNFVEGGPIK(1)YLK	3	-1.5231	1	1.203	1.547	1.442	0.899	0.954	0.888
Bet v I/Major latex protein	0.0569114	E3W9P7	67	1.584	Up	0.00170231_x000D_	K	Putative PR-10 type pathogenesis-related protein	NtSN1b	0.99884	0.000257273	95.417	YNDDGK(0.001)DK(0.999)ICK	3	0.35281	5	0.663	0.797	0.714	1.096	1.131	1.216
Bet v I/Major latex protein	0.0569114	E3W9P7	65	1.254	Up	0.015741_x000D_	K	Putative PR-10 type pathogenesis-related protein	NtSN1b	1	0.0166823	64.82	YNDDGK(1)DK	2	0.70726	3	0.858	0.916	0.801	1	1.078	1.151
Bet v I/Major latex protein	0.0569114	E3W9P7	41	1.263	Up	0.032918_x000D_	K	Putative PR-10 type pathogenesis-related protein	NtSN1b	1	4.63219e-05	91.307	IQK(1)FDIHEGETVK	3	0.28203	1	0.776	0.959	0.825	1.004	1.146	1.082
Bet v I/Major latex protein	0.0569114	A0A1S4ATK0	116	1.266	Up	0.0077803_x000D_	K	MLP-like protein 423	LOC107801079	1	1.00492e-07	113.47	GDGSLVK(1)WCCEFEK	2	0.91811	1	0.871	0.928	0.8	1.098	1.056	1.137
Acyl-CoA dehydrogenase/oxidase C-terminal	0.28012	A0A1S4DGD5	448	1.308	Up	0.0154419_x000D_	K	Acyl-coenzyme A oxidase	LOC107829481	1	1.58898e-06	106.14	EACGGQGLK(1)TENR	2	-0.181	2	0.802	0.819	0.909	1.042	1.043	1.223
Acyl-CoA dehydrogenase/oxidase C-terminal	0.28012	A0A1S3Z157	135	0.767	Down	0.0013172_x000D_	K	probable acyl-CoA dehydrogenase IBR3	LOC107781883	1	0.0254071	40.211	IFIDPK(1)LPDVQPER	3	-0.67786	1	1.067	1.186	1.156	0.886	0.861	0.868
Pyruvate kinase, beta-barrel insert domain	0.128914	A0A1S3YR78	275	1.292	Up	0.00182468_x000D_	K	Pyruvate kinase	LOC107778911	1	6.1136e-11	94.339	GDLGMEIPVEK(1)IFLAQK	3	0.78358	2	0.87	0.933	0.871	1.12	1.123	1.213
Pyruvate kinase, beta-barrel insert domain	0.128914	A0A1S4BGF6	127	0.772	Down	0.0027953_x000D_	K	Pyruvate kinase	LOC107807979	1	0.000649783	66.708	GDENTICMSYK(1)K	3	-1.0761	1	1.18	1.155	1.14	0.837	0.956	0.888
Pyruvate kinase, beta-barrel insert domain	0.128914	A0A1S4BGF6	273	1.384	Up	0.0090197_x000D_	K	Pyruvate kinase	LOC107807979	1	2.88934e-07	70.41	GDLGMEIPIEK(1)IFLAQK	3	-0.53212	1	0.865	0.801	0.777	1.098	1.257	1.025
Pyruvate kinase, beta-barrel insert domain	0.128914	A0A1S3Y892	503	1.224	Up	0.038501_x000D_	K	Pyruvate kinase	LOC107773422	1	0.000885164	80.69	ASGVIK(1)SHDR	2	0.35125	2	0.974	0.782	0.892	1.105	1.032	1.104
Pyruvate kinase, beta-barrel insert domain	0.128914	A0A1S3Y892	513	0.713	Down	2.445E-05_x000D_	K	Pyruvate kinase	LOC107773422	1	1.20739e-05	82.069	VVICQK(1)VGDASVVK	3	1.6674	2	1.263	1.204	1.247	0.88	0.894	0.873
Pyruvate kinase, beta-barrel insert domain	0.128914	A0A1S4D9F1	308	1.383	Up	0.0106225_x000D_	K	Pyruvate kinase	LOC107827388	1	0.00173556	63.185	CNMAGK(1)PAVVTR	2	-0.79018	1	0.81	0.881	0.813	1.037	1.298	1.129
Lactate dehydrogenase/glycoside hydrolase, family 4, C-terminal	0.128914	Q9XQP4	234	1.444	Up	0.0192638_x000D_	K	NAD-malate dehydrogenase	LOC107821463	1	0.00211709	66.215	K(1)LFGVTTLDVVR	3	1.4982	2	0.845	0.944	0.774	1.071	1.399	1.23
Lactate dehydrogenase/glycoside hydrolase, family 4, C-terminal	0.128914	Q9XQP4	253	1.86	Up	0.0021977_x000D_	K	NAD-malate dehydrogenase	LOC107821463	1	0.00326793	68.657	ANTFVAQK(1)K	3	0.3049	1	0.87	0.689	0.672	1.301	1.378	1.47
Lactate dehydrogenase/glycoside hydrolase, family 4, C-terminal	0.128914	A0A1S4B5M6	186	1.887	Up	1.83412E-05_x000D_	K	"malate dehydrogenase, glyoxysomal-like"	LOC107804686	1	0.000968372	65.043	K(1)LLGVTSLDVVR	3	-0.16387	1	0.716	0.761	0.711	1.372	1.413	1.344
Lactate dehydrogenase/glycoside hydrolase, family 4, C-terminal	0.128914	A0A1S3ZI08	152	1.259	Up	0.042945_x000D_	K	Malate dehydrogenase	LOC107787080	1	0.00102653	63.091	TLCEGIAK(1)CCPK	3	-0.47432	1	0.786	0.821	1.002	1.151	1.039	1.095
Lactate dehydrogenase/glycoside hydrolase, family 4, C-terminal	0.128914	A0A1S3YQS9	243	1.488	Up	0.0120571_x000D_	K	"malate dehydrogenase [NADP], chloroplastic-like isoform X1"	LOC107778629	1	5.76511e-07	78.69	NAPNIPAK(1)NFHALTR	3	-1.2672	2	0.958	0.727	0.754	1.179	1.16	1.29
Lactate dehydrogenase/glycoside hydrolase, family 4, C-terminal	0.128914	A0A1S3YQS9	414	1.25	Up	0.0113569_x000D_	K	"malate dehydrogenase [NADP], chloroplastic-like isoform X1"	LOC107778629	1	0.00111469	74.841	SEDELLAEK(1)R	3	0.71083	6	0.836	0.972	0.889	1.12	1.076	1.174
Lactate dehydrogenase/glycoside hydrolase, family 4, C-terminal	0.128914	A0A1S3YQS9	326	1.437	Up	0.00143505_x000D_	K	"malate dehydrogenase [NADP], chloroplastic-like isoform X1"	LOC107778629	1	0.0213279	51.445	GGVLIQK(1)WGR	2	-0.72692	1	0.803	0.907	0.785	1.216	1.203	1.167
Translation protein, beta-barrel domain	0.000686287	P68158	363	1.224	Up	0.0034043_x000D_	K	"Elongation factor Tu, chloroplastic"	TUFA	1	7.50154e-05	104.82	GIQK(1)IDIQR	3	-0.523	2	0.931	0.845	0.924	1.088	1.094	1.124
Translation protein, beta-barrel domain	0.000686287	P68158	328	1.25	Up	0.0120003_x000D_	K	"Elongation factor Tu, chloroplastic"	TUFA	1	1.91209e-10	117	IGDTVDIVGLK(1)DTR	2	-0.1938	2	0.885	0.927	0.863	1.095	1.036	1.213
Translation protein, beta-barrel domain	0.000686287	A0A1S3ZNY6	534	0.798	Down	0.0155816_x000D_	K	GTP-binding protein TypA/BipA homolog	LOC107788877	1	0.00120884	87.895	AFLTYEK(1)YR	2	0.2236	1	1.147	1.298	1.097	0.909	0.983	0.935
Translation protein, beta-barrel domain	0.000686287	A0A1S3Y0T4	427	1.277	Up	0.0188368_x000D_	K	Elongation factor 2	LOC107770769	1	4.11016e-05	105.52	DLYVK(1)NVQR	2	1.5353	3	0.819	0.917	0.875	1.038	1.235	1.062
Translation protein, beta-barrel domain	0.000686287	A0A1S3Y0T4	583	1.238	Up	0.035299_x000D_	K	Elongation factor 2	LOC107770769	1	0.0524764	56.659	SPNK(1)HNR	2	0.065867	1	0.857	0.91	0.896	1.225	0.979	1.094
Translation protein, beta-barrel domain	0.000686287	A0A1S3Y0T4	16	1.207	Up	0.0031355_x000D_	K	Elongation factor 2	LOC107770769	1	7.46451e-09	120.06	NIMDYK(1)HNIR	3	-0.23892	8	0.888	0.902	0.912	1.052	1.149	1.059
Translation protein, beta-barrel domain	0.000686287	A0A1S3ZTG2	346	0.676	Down	0.029702_x000D_	K	Eukaryotic peptide chain release factor GTP-binding subunit ERF3A-like	LOC107790262	1	0.000118187	81.92	VLAIFCDEDK(1)VR	2	-0.03226	2	1.331	1.157	1.344	0.703	1.033	0.856
Translation protein, beta-barrel domain	0.000686287	A0A1S4CLZ9	482	1.246	Up	0.0177203_x000D_	K	Elongation factor Tu	LOC107820323	1	0.000720836	67.997	TVGAGVIQK(1)ILE	3	0.66222	5	0.831	0.98	0.905	1.07	1.122	1.191
Translation protein, beta-barrel domain	0.000686287	A0A1S4CLZ9	399	1.605	Up	0.0119779_x000D_	K	Elongation factor Tu	LOC107820323	1	0.00626669	57.347	FEALVYVLK(1)K	3	-0.21366	1	0.701	0.844	0.84	1.083	1.47	1.275
Translation protein, beta-barrel domain	0.000686287	A0A1S3ZLI9	152	1.252	Up	0.012381_x000D_	K	60S ribosomal protein L3	LOC107788247	1	0.000323984	89.189	DIQTQLEK(1)LK	2	-0.23318	2	0.853	0.885	0.918	1.015	1.193	1.116
Translation protein, beta-barrel domain	0.000686287	A0A1S3ZLI9	380	1.228	Up	0.029678_x000D_	K	60S ribosomal protein L3	LOC107788247	1	0.00163479	76.943	FQTTQEK(1)QK	3	0.19964	2	0.839	0.894	0.952	0.994	1.169	1.133
Translation protein, beta-barrel domain	0.000686287	A0A1S3ZLI9	361	1.201	Up	0.022718_x000D_	K	60S ribosomal protein L3	LOC107788247	1	0.00054828	94.767	LK(1)FIDTSSK	2	1.3832	3	0.84	0.927	0.952	1.05	1.163	1.052
Translation protein, beta-barrel domain	0.000686287	O80360	105	1.512	Up	0.005_x000D_	K	"50S ribosomal protein L3, chloroplastic (Fragment)"	RPL3	1	0.00187859	62.454	LTK(1)PEMGHLEK	3	-0.1434	1	0.9	0.805	0.725	1.143	1.314	1.218
Translation protein, beta-barrel domain	0.000686287	A0A1S4BNL3	203	0.785	Down	0.0074768_x000D_	K	"Elongation factor G, mitochondrial"	LOC107810234	1	0.00176047	83.869	LAFINK(1)LDR	2	-0.88057	1	1.183	1.091	1.214	0.936	0.954	0.849
Translation protein, beta-barrel domain	0.000686287	A0A1S4C4L0	151	1.427	Up	0.0127035_x000D_	K	GTP-binding protein TypA/BipA homolog	LOC107815102	1	1.90842e-06	63.96	DTK(1)INIIDTPGHSDFGGEVER	3	-0.63608	1	0.905	0.747	0.905	1.119	1.34	1.189
Translation protein, beta-barrel domain	0.000686287	A0A1S4C4L0	341	1.642	Up	0.0048369_x000D_	K	GTP-binding protein TypA/BipA homolog	LOC107815102	1	0.00185474	57.434	VSELFVYEK(1)FSR	3	-0.64453	1	0.865	0.672	0.843	1.28	1.397	1.23
Translation protein, beta-barrel domain	0.000686287	A0A1S4C4L0	406	1.351	Up	0.004536_x000D_	K	GTP-binding protein TypA/BipA homolog	LOC107815102	1	0.0513591	49.472	EGK(1)YVTSR	2	0.75779	1	0.937	0.813	0.878	1.132	1.26	1.158
Translation protein, beta-barrel domain	0.000686287	A0A1S4DJU8	243	1.287	Up	0.00086468_x000D_	K	Elongation factor 1-alpha	LOC107830554	1	2.38935e-36	157.85	LPLQDVYK(1)IGGIGTVPVGR	2	-0.76573	2	0.843	0.906	0.857	1.13	1.145	1.079
Translation protein, beta-barrel domain	0.000686287	A0A1S4DJU8	373	1.363	Up	0.0079591_x000D_	K	Elongation factor 1-alpha	LOC107830554	1	0.0449809	59.908	SGK(1)ELEK	2	-0.835	1	0.765	0.919	0.838	1.178	1.192	1.068
Translation protein, beta-barrel domain	0.000686287	A0A1S4DJU8	318	1.317	Up	0.034121_x000D_	K	Elongation factor 1-alpha	LOC107830554	1	2.48109e-06	101.75	RGYVASNSK(1)DDPAK	3	0.68393	1	0.803	0.832	0.932	1.073	1.294	1.015
Translation protein, beta-barrel domain	0.000686287	A0A1S4DJU8	441	1.357	Up	0.0073806_x000D_	K	Elongation factor 1-alpha	LOC107830554	1	0.0102768	87.476	VTK(1)AAQK	2	0.15294	2	0.785	0.94	0.801	1.135	1.192	1.102
Translation protein, beta-barrel domain	0.000686287	A0A1S4DJU8	438	1.262	Up	0.0055767_x000D_	K	Elongation factor 1-alpha	LOC107830554	1	0.00383751	71.153	DPTGAK(1)VTK	2	0.23188	1	0.826	0.919	0.893	1.151	1.048	1.129
Translation protein, beta-barrel domain	0.000686287	A0A1S4DLC0	927	1.795	Up	0.00304_x000D_	K	"translation initiation factor IF-2, chloroplastic-like"	LOC107830987	1	3.92825e-11	92.264	VAGCMVTEGK(1)VVEDCGIR	3	1.2542	1	0.736	0.872	0.67	1.419	1.438	1.231
Translation protein, beta-barrel domain	0.000686287	A0A1S4CVZ3	212	1.367	Up	0.0032176_x000D_	K	"Elongation factor G, chloroplastic"	LOC107823197	1	0.00409383	69.721	QADK(1)YGVPR	2	0.075944	1	0.816	0.863	0.893	1.082	1.187	1.248
Translation protein, beta-barrel domain	0.000686287	A0A1S4CVZ3	617	1.69	Up	0.00019787_x000D_	K	"Elongation factor G, chloroplastic"	LOC107823197	1	0.00997634	54.486	SEIK(1)GGAVPK	2	-0.48984	1	0.753	0.753	0.788	1.245	1.39	1.243
Elongation factor G, III-V domain	0.00118811	A0A1S3ZNY6	534	0.798	Down	0.0155816_x000D_	K	GTP-binding protein TypA/BipA homolog	LOC107788877	1	0.00120884	87.895	AFLTYEK(1)YR	2	0.2236	1	1.147	1.298	1.097	0.909	0.983	0.935
Elongation factor G, III-V domain	0.00118811	A0A1S4C4L0	151	1.427	Up	0.0127035_x000D_	K	GTP-binding protein TypA/BipA homolog	LOC107815102	1	1.90842e-06	63.96	DTK(1)INIIDTPGHSDFGGEVER	3	-0.63608	1	0.905	0.747	0.905	1.119	1.34	1.189
Elongation factor G, III-V domain	0.00118811	A0A1S4C4L0	341	1.642	Up	0.0048369_x000D_	K	GTP-binding protein TypA/BipA homolog	LOC107815102	1	0.00185474	57.434	VSELFVYEK(1)FSR	3	-0.64453	1	0.865	0.672	0.843	1.28	1.397	1.23
Elongation factor G, III-V domain	0.00118811	A0A1S4C4L0	406	1.351	Up	0.004536_x000D_	K	GTP-binding protein TypA/BipA homolog	LOC107815102	1	0.0513591	49.472	EGK(1)YVTSR	2	0.75779	1	0.937	0.813	0.878	1.132	1.26	1.158
Elongation factor G, III-V domain	0.00118811	A0A1S4BNL3	203	0.785	Down	0.0074768_x000D_	K	"Elongation factor G, mitochondrial"	LOC107810234	1	0.00176047	83.869	LAFINK(1)LDR	2	-0.88057	1	1.183	1.091	1.214	0.936	0.954	0.849
Elongation factor G, III-V domain	0.00118811	A0A1S3Y0T4	427	1.277	Up	0.0188368_x000D_	K	Elongation factor 2	LOC107770769	1	4.11016e-05	105.52	DLYVK(1)NVQR	2	1.5353	3	0.819	0.917	0.875	1.038	1.235	1.062
Elongation factor G, III-V domain	0.00118811	A0A1S3Y0T4	583	1.238	Up	0.035299_x000D_	K	Elongation factor 2	LOC107770769	1	0.0524764	56.659	SPNK(1)HNR	2	0.065867	1	0.857	0.91	0.896	1.225	0.979	1.094
Elongation factor G, III-V domain	0.00118811	A0A1S3Y0T4	16	1.207	Up	0.0031355_x000D_	K	Elongation factor 2	LOC107770769	1	7.46451e-09	120.06	NIMDYK(1)HNIR	3	-0.23892	8	0.888	0.902	0.912	1.052	1.149	1.059
Elongation factor G, III-V domain	0.00118811	A0A1S4CVZ3	212	1.367	Up	0.0032176_x000D_	K	"Elongation factor G, chloroplastic"	LOC107823197	1	0.00409383	69.721	QADK(1)YGVPR	2	0.075944	1	0.816	0.863	0.893	1.082	1.187	1.248
Elongation factor G, III-V domain	0.00118811	A0A1S4CVZ3	617	1.69	Up	0.00019787_x000D_	K	"Elongation factor G, chloroplastic"	LOC107823197	1	0.00997634	54.486	SEIK(1)GGAVPK	2	-0.48984	1	0.753	0.753	0.788	1.245	1.39	1.243
Cupin 1	0.168516	A0A1S4AN14	201	1.372	Up	0.00102289_x000D_	K	auxin-binding protein ABP19a-like	LOC107799261	1	0.0035774	79.286	LK(1)GVLGGTN	2	0.24202	3	0.818	0.878	0.895	1.131	1.232	1.192
Cupin 1	0.168516	A0A1S4AN14	198	1.767	Up	0.00117583_x000D_	K	auxin-binding protein ABP19a-like	LOC107799261	1	8.5806e-139	247.38	LVEATTFLDEATIK(1)K	3	1.5629	3	0.717	0.716	0.816	1.221	1.463	1.291
Cupin 1	0.168516	A0A1S4AN14	199	1.33	Up	0.0170593_x000D_	K	auxin-binding protein ABP19a-like	LOC107799261	0.879565	0.00165886	67.334	K(0.88)LK(0.12)GVLGGTN	3	0.16382	1	0.802	0.839	0.993	1.149	1.11	1.245
Cupin 1	0.168516	Q7XZV3	201	1.251	Up	0.0199968_x000D_	K	24K germin like protein	LOC107773727	0.879565	0.00165886	67.334	K(0.88)LK(0.12)GVLGGTN	3	0.16382	1	0.912	0.835	1	1.097	1.126	1.214
Oxidoreductase FAD/NAD(P)-binding	0.186691	A0A1S3X0Y5	83	1.338	Up	0.031783_x000D_	K	"Ferredoxin--NADP reductase, chloroplastic"	LOC107760150	1	0.000183604	94.465	FRPK(1)EPYIGR	3	-0.11872	1	0.892	0.955	0.809	1.042	1.349	1.163
Oxidoreductase FAD/NAD(P)-binding	0.186691	A0A1S3X0Y5	236	1.233	Up	0.00024445_x000D_	K	"Ferredoxin--NADP reductase, chloroplastic"	LOC107760150	1	1.25631e-12	131.17	MFFEK(1)HEDYK	3	-0.59826	7	0.938	0.93	0.895	1.123	1.128	1.156
Oxidoreductase FAD/NAD(P)-binding	0.186691	A0A1S3X0Y5	79	1.27	Up	0.0046421_x000D_	K	"Ferredoxin--NADP reductase, chloroplastic"	LOC107760150	1	0.000144285	81.904	QDEGVVVNK(1)FRPK	3	0.77474	4	0.949	0.9	0.874	1.082	1.16	1.217
Oxidoreductase FAD/NAD(P)-binding	0.186691	A0A1S3X0Y5	348	1.383	Up	0.0199004_x000D_	K	"Ferredoxin--NADP reductase, chloroplastic"	LOC107760150	1	0.00123302	85.813	DGIVWADYK(1)K	3	-0.25394	5	0.88	0.895	0.835	1.076	1.405	1.129
Oxidoreductase FAD/NAD(P)-binding	0.186691	A0A1S3X0Y5	201	1.268	Up	0.006361_x000D_	K	"Ferredoxin--NADP reductase, chloroplastic"	LOC107760150	1	9.31329e-06	102.64	ITGPVGK(1)EMLMPK	3	-0.15341	4	0.896	0.988	0.848	1.162	1.133	1.168
Oxidoreductase FAD/NAD(P)-binding	0.186691	A0A1S3X0Y5	136	1.604	Up	0.0068353_x000D_	K	"Ferredoxin--NADP reductase, chloroplastic"	LOC107760150	1	6.30072e-13	86.539	EGQSIGVIADGVDANGK(1)PHK	3	-0.094255	1	0.72	0.917	0.784	1.216	1.452	1.215
Oxidoreductase FAD/NAD(P)-binding	0.186691	A0A1S3X0Y5	164	1.203	Up	0.0035798_x000D_	K	"Ferredoxin--NADP reductase, chloroplastic"	LOC107760150	1	5.26395e-10	128.61	TVSLCVK(1)R	3	0.089549	2	0.971	0.94	0.886	1.101	1.111	1.152
Oxidoreductase FAD/NAD(P)-binding	0.186691	A0A1S3X0Y5	177	1.247	Up	0.04314_x000D_	K	"Ferredoxin--NADP reductase, chloroplastic"	LOC107760150	1	6.88828e-10	76.21	GEEVK(1)GVCSNFLCDLKPGAEVK	4	0.011106	1	0.888	0.925	0.93	1.024	1.304	1.092
Oxidoreductase FAD/NAD(P)-binding	0.186691	A0A1S4A1N0	266	1.261	Up	0.0111407_x000D_	K	Fruit protein pKIWI502-like	LOC107792815	1	1.0552e-11	101.05	AK(1)NIFSPQSTGAVLCGQK	3	0.79376	1	0.954	0.84	0.908	1.219	1.082	1.107
Oxidoreductase FAD/NAD(P)-binding	0.186691	P11605	388	1.459	Up	0.00031722_x000D_	K	Nitrate reductase [NADH] 1	NIA1	1	0.00178807	67.207	GYSYSGGGK(1)K	3	0.53708	1	0.84	0.847	0.784	1.164	1.189	1.251
Aminotransferase, class I/classII	0.249628	A0A1S3ZLW1	271	0.796	Down	1.89225E-05_x000D_	K	Aspartate aminotransferase	LOC107788146	1	2.59854e-34	140.45	IFLEDGHPIGCAQSYAK(1)NMGLYGQR	3	0.48116	2	1.134	1.134	1.166	0.911	0.909	0.915
Aminotransferase, class I/classII	0.249628	A0A1S4BS40	366	1.202	Up	0.00038375_x000D_	K	"LL-diaminopimelate aminotransferase, chloroplastic-like"	LOC107811239	1	1.33583e-12	130.56	AMK(1)NVVSFYK	2	0.017751	3	0.906	0.906	0.927	1.114	1.113	1.065
Aminotransferase, class I/classII	0.249628	A0A1S4BS40	135	1.234	Up	0.045623_x000D_	K	"LL-diaminopimelate aminotransferase, chloroplastic-like"	LOC107811239	1	6.86541e-17	128.76	GYSGYGAEQGEK(1)QLR	3	0.62513	2	0.838	0.836	1.027	1.099	1.059	1.176
Aminotransferase, class I/classII	0.249628	A0A1S4AQ94	419	0.641	Down	0.00114325_x000D_	K	"alanine aminotransferase 2, mitochondrial-like"	LOC107800103	1	2.00922e-13	114.55	AK(1)TLEDALNSLEGVTCNR	3	-0.46867	1	1.349	1.401	1.185	0.83	0.823	0.868
Aminotransferase, class I/classII	0.249628	A0A1S4AQ94	125	1.676	Up	0.0059836_x000D_	K	"alanine aminotransferase 2, mitochondrial-like"	LOC107800103	1	7.57983e-65	166.49	EVLALCDHPAILDK(1)SETQGLFSADAIER	4	-0.78934	2	0.679	0.605	0.787	1.191	1.256	1.025
Aminotransferase, class I/classII	0.249628	A0A1S4BAT9	90	1.453	Up	6.1989E-05_x000D_	K	Glutamate--glyoxylate aminotransferase 2	LOC107806358	1	3.7083e-37	163.45	AK(1)HYLAMTSGGLGAYSDSR	3	0.59438	5	0.813	0.835	0.839	1.184	1.251	1.179
Aminotransferase, class I/classII	0.249628	A0A1S4BAT9	463	1.468	Up	0.0023196_x000D_	K	Glutamate--glyoxylate aminotransferase 2	LOC107806358	1	1.32838e-05	92.265	K(1)FNDEFMEQYEDHR	3	-0.8701	2	0.883	0.842	0.747	1.152	1.257	1.221
Aminotransferase, class I/classII	0.249628	A0A1S4BAT9	462	1.234	Up	0.00092327_x000D_	K	Glutamate--glyoxylate aminotransferase 2	LOC107806358	1	1.08896e-13	112.16	TTILPAEEDMPAIMSSFK(1)K	3	0.67565	4	0.923	0.92	0.875	1.082	1.131	1.142
Aminotransferase, class I/classII	0.249628	A0A1S4BAT9	114	1.278	Up	0.0199437_x000D_	K	Glutamate--glyoxylate aminotransferase 2	LOC107806358	1	0.010705	66.492	K(1)EVAEFIER	2	0.51383	1	0.8	0.962	0.907	1.087	1.223	1.102
3-hydroxyisobutyrate dehydrogenase, NAD-binding domain	0.168516	A0A1S3YLJ1	56	1.33	Up	0.0045245_x000D_	K	Glyoxylate/succinic semialdehyde reductase 1-like	LOC107777564	1	7.83082e-26	132.83	CDELVQHGASVGETPAAVVK(1)K	3	-0.377	1	0.803	0.92	0.913	1.222	1.149	1.134
3-hydroxyisobutyrate dehydrogenase, NAD-binding domain	0.168516	A0A1S3Z6N1	187	1.382	Up	0.000155359_x000D_	K	"glyoxylate/succinic semialdehyde reductase 2, chloroplastic-like"	LOC107783419	1	3.42875e-41	162.76	GYVDVSTVDGETSK(1)LICEHIR	3	-0.61152	1	0.842	0.883	0.828	1.15	1.176	1.202
RNA recognition motif domain, eukaryote	0.28012	A0A1S4DIS8	124	1.395	Up	0.00178353_x000D_	K	Polyadenylate-binding protein	LOC107830216	1	0.00148878	78.342	NLDK(1)AIDHK	3	-0.38615	2	0.882	0.795	0.817	1.183	1.21	1.087
RNA recognition motif domain, eukaryote	0.28012	I2FJN7	281	1.662	Up	0.037163_x000D_	K	Polyadenylate-binding protein	PABP	0.919491	0.000627272	74.698	K(0.919)FDDK(0.081)EWYVGK	3	2.4068	1	0.736	0.843	0.687	1.081	1.647	1.039
RNA recognition motif domain, eukaryote	0.28012	I2FJN7	305	1.513	Up	0.0097369_x000D_	K	Polyadenylate-binding protein	PABP	1	0.0201709	62.466	SK(1)FEQTAK	2	-0.21608	1	0.767	0.72	0.914	1.097	1.324	1.211
RNA recognition motif domain, eukaryote	0.28012	I2FJN7	122	1.289	Up	7.6746E-05_x000D_	K	Polyadenylate-binding protein	PABP	1	0.00425117	70.54	K(1)SGSANIFIK	2	-1.0075	1	0.898	0.881	0.86	1.119	1.131	1.152
NAD-dependent epimerase/dehydratase	0.249628	A0A1S4B543	176	1.269	Up	0.0110637_x000D_	K	Cinnamoyl-CoA reductase 1-like	LOC107804645	1	6.61584e-05	98.942	TLAEDAAWK(1)FVK	3	0.6634	3	0.864	0.918	0.869	1.075	1.234	1.056
NAD-dependent epimerase/dehydratase	0.249628	A0A1S3Z334	373	1.476	Up	0.0015226_x000D_	K	"chloroplast stem-loop binding protein of 41 kDa b, chloroplastic"	LOC107782473	1	3.90726e-05	73.877	EADFSTDDLILGK(1)N	3	0.18484	3	0.843	0.881	0.778	1.252	1.292	1.149
NAD-dependent epimerase/dehydratase	0.249628	A0A1S3Z334	190	1.277	Up	0.00032411_x000D_	K	"chloroplast stem-loop binding protein of 41 kDa b, chloroplastic"	LOC107782473	1	2.13459e-06	104.97	GK(1)LETESLLESR	2	1.3304	4	0.892	0.891	0.909	1.117	1.192	1.128
NAD-dependent epimerase/dehydratase	0.249628	A0A1S3Z334	286	1.212	Up	0.00098219_x000D_	K	"chloroplast stem-loop binding protein of 41 kDa b, chloroplastic"	LOC107782473	1	1.22277e-30	161.21	YVTFDGLAK(1)ACAK	3	-0.16286	7	0.942	0.932	0.889	1.127	1.135	1.087
NAD-dependent epimerase/dehydratase	0.249628	A0A1S3Z334	328	1.415	Up	0.0029008_x000D_	K	"chloroplast stem-loop binding protein of 41 kDa b, chloroplastic"	LOC107782473	1	0.000115298	83.087	DQHFFASVEK(1)AK	3	-0.43743	1	0.887	0.881	0.788	1.152	1.169	1.297
NAD-dependent epimerase/dehydratase	0.249628	A0A1S3Z334	75	1.337	Up	0.0137966_x000D_	K	"chloroplast stem-loop binding protein of 41 kDa b, chloroplastic"	LOC107782473	1	6.75042e-06	96.247	LLVK(1)EGHQVTLFTR	3	0.40643	1	0.827	0.935	0.873	1.157	1.063	1.302
NAD-dependent epimerase/dehydratase	0.249628	A0A1S3Z334	184	1.655	Up	0.00111934_x000D_	K	"chloroplast stem-loop binding protein of 41 kDa b, chloroplastic"	LOC107782473	1	2.15434e-14	116.06	TDYLPHFEADAVDPK(1)SR	3	0.3871	3	0.79	0.849	0.712	1.322	1.352	1.216
NAD-dependent epimerase/dehydratase	0.249628	A0A1S3Z334	87	1.467	Up	0.00158127_x000D_	K	"chloroplast stem-loop binding protein of 41 kDa b, chloroplastic"	LOC107782473	1	3.20607e-21	100.85	GK(1)APISQQLPGESDQDYADFSSK	4	-0.13142	2	0.765	0.902	0.843	1.188	1.248	1.246
NAD-dependent epimerase/dehydratase	0.249628	A0A1S3Z334	360	1.275	Up	0.00082488_x000D_	K	"chloroplast stem-loop binding protein of 41 kDa b, chloroplastic"	LOC107782473	1	7.08827e-06	97.797	K(1)EADFSTDDLILGK	3	0.70746	1	0.9	0.938	0.858	1.14	1.164	1.134
NAD-dependent epimerase/dehydratase	0.249628	A0A1S4BXH5	45	1.365	Up	0.028743_x000D_	K	Cinnamoyl-CoA reductase 2-like	LOC107812927	1	0.00298216	57.175	NPSDDK(1)YAHLK	3	-0.649	2	0.725	0.844	0.988	1.155	1.234	1.102
NAD-dependent epimerase/dehydratase	0.249628	A0A1S4BXH5	122	1.362	Up	0.00042218_x000D_	K	Cinnamoyl-CoA reductase 2-like	LOC107812927	1	0.000171414	104.22	ACSEANIK(1)R	2	-0.1406	2	0.872	0.835	0.853	1.205	1.176	1.105
NAD-dependent epimerase/dehydratase	0.249628	A0A1S3YUQ9	397	1.736	Up	0.0037551_x000D_	K	"chloroplast stem-loop binding protein of 41 kDa a, chloroplastic-like"	LOC107779757	1	0.00504878	57.347	ILEALK(1)VPVAA	2	0.20391	1	0.822	0.83	0.63	1.331	1.358	1.273
NAD-dependent epimerase/dehydratase	0.249628	A0A1S3YUQ9	352	1.395	Up	0.032865_x000D_	K	"chloroplast stem-loop binding protein of 41 kDa a, chloroplastic-like"	LOC107779757	1	1.09081e-11	83.423	AAK(1)EILGWSATTNLPEDLK	3	0.55302	1	0.902	0.917	0.755	1.184	1.212	1.195
NAD-dependent epimerase/dehydratase	0.249628	A0A1S3YUQ9	241	1.523	Up	0.0025824_x000D_	K	"chloroplast stem-loop binding protein of 41 kDa a, chloroplastic-like"	LOC107779757	1	7.879e-18	106.86	PQYMIGSGNNK(1)DCEEWFFDR	3	0.70922	2	0.871	0.845	0.738	1.178	1.335	1.224
NAD-dependent epimerase/dehydratase	0.249628	A0A1S3YUQ9	368	1.625	Up	0.026202_x000D_	K	"chloroplast stem-loop binding protein of 41 kDa a, chloroplastic-like"	LOC107779757	1	1.04411e-45	166.77	EILGWSATTNLPEDLK(1)ER	3	0.39529	1	0.73	0.716	0.911	1.076	1.576	1.177
Ribosomal protein L10e/L16	0.168516	A0A140G1V4	98	1.753	Up	0.0003156_x000D_	K	Ribosomal protein L16	rpl16	1	0.0114695	49.724	GSPEYWVAVVK(1)PGR	2	3.3783	1	0.72	0.791	0.753	1.418	1.236	1.314
Ribosomal protein L10e/L16	0.168516	A0A140G1V4	18	1.446	Up	0.0038578_x000D_	K	Ribosomal protein L16	rpl16	1	0.00859305	78.324	MK(1)GISHR	3	0.021112	1	0.853	0.784	0.89	1.32	1.116	1.217
Ribosomal protein L10e/L16	0.168516	A0A1S3Z462	74	1.238	Up	0.035303_x000D_	K	60S ribosomal protein L10	LOC107782598	1	3.30563e-07	121.9	IACNK(1)YMTK	3	-0.50123	5	0.808	1.016	0.864	1.11	1.14	1.079
Ribosomal protein L10e/L16	0.168516	A0A1S3Z462	39	1.271	Up	0.0166611_x000D_	K	60S ribosomal protein L10	LOC107782598	1	0.00512639	93.649	IYDVGMK(1)K	2	-0.2115	2	0.791	0.953	0.904	1.155	1.146	1.065
Ribosomal protein L10e/L16	0.168516	A0A1S3Z462	101	1.291	Up	0.030296_x000D_	K	60S ribosomal protein L10	LOC107782598	1	0.00729146	51.726	INK(1)MLSCAGADR	2	-0.3158	2	0.798	1.016	0.811	1.107	1.165	1.117
Ribosomal protein L10e/L16	0.168516	A0A1S3Z462	183	1.325	Up	0.0111756_x000D_	K	60S ribosomal protein L10	LOC107782598	1	0.0135686	79.474	TDYLK(1)YK	3	0.89792	2	0.788	0.892	0.904	1.226	1.151	1.048
Ribosomal protein L10e/L16	0.168516	A0A1S3Z462	198	1.563	Up	7.6931E-05_x000D_	K	60S ribosomal protein L10	LOC107782598	1	1.36393e-07	86.497	IVPDGVNAK(1)LLGCHGR	3	-0.69267	2	0.765	0.795	0.777	1.185	1.191	1.277
Ribosomal protein L10e/L16	0.168516	A0A1S3Z462	19	1.265	Up	0.0159382_x000D_	K	60S ribosomal protein L10	LOC107782598	0.999655	0.0394608	48.423	NKPYPK(1)SR	3	0.56957	1	0.786	0.931	0.934	1.083	1.145	1.126
Non-specific lipid-transfer protein type 2	0.168516	E3W9R1	88	1.315	Up	0.000160338_x000D_	K	Putative non-specific lipid-transfer protein type 2 subfamily	NtLTP2	1	0.000255001	78.324	VAK(1)SCGVPTPSC	2	-0.60796	1	0.832	0.809	0.864	1.107	1.1	1.086
Non-specific lipid-transfer protein type 2	0.168516	E3W9R1	62	1.538	Up	0.03044_x000D_	K	Putative non-specific lipid-transfer protein type 2 subfamily	NtLTP2	1	4.08402e-06	107.17	EQK(1)PCLCGYLK	2	0.56609	1	0.828	0.596	0.819	1.111	1.322	1.016
Non-specific lipid-transfer protein type 2	0.168516	A0A1S4CI59	80	1.526	Up	0.0073421_x000D_	K	Non-specific lipid-transfer protein 2-like	LOC107819299	1	0.00135635	85.813	NYVNSPGAK(1)K	2	1.3372	1	0.761	0.645	0.805	1.179	1.184	1.011
ATP-grasp fold, subdomain 2	0.266248	A0A1S3YHL0	572	0.761	Down	0.0003186_x000D_	K	"pyruvate, phosphate dikinase, chloroplastic isoform X3"	LOC107776231	1	0.00208138	59.227	K(1)EALDSLLPYQR	3	0.73249	1	1.118	1.199	1.181	0.889	0.871	0.902
ATP-grasp fold, subdomain 2	0.266248	A0A1S4CW91	216	1.373	Up	0.0129211_x000D_	K	"carbamoyl-phosphate synthase large chain, chloroplastic-like"	LOC107823266	1	0.0029154	69.721	K(1)AEDRDLFK	3	0.24652	1	0.904	0.855	0.772	1.081	1.295	1.099
ATP-grasp fold, subdomain 2	0.266248	A0A1S4CW91	919	1.257	Up	0.0071186_x000D_	K	"carbamoyl-phosphate synthase large chain, chloroplastic-like"	LOC107823266	1	0.0117011	62.546	SWTTK(1)LAK	3	-0.27035	1	0.855	0.94	0.87	1.047	1.178	1.124
ATP-grasp fold, subdomain 2	0.266248	A0A1S4D955	188	1.416	Up	0.0060956_x000D_	K	"Succinate--CoA ligase [ADP-forming] subunit beta, mitochondrial"	LOC107827369	1	2.28098e-09	109.07	VPIDVFK(1)GISDEDAAK	3	0.4855	1	0.748	0.868	0.803	1.066	1.255	1.105
Ubiquitin-conjugating enzyme/RWD-like	0.249628	A0A075F2H4	76	0.784	Down	0.043856_x000D_	K	Ubiquitin-conjugating enzyme E2 36-like protein	Ubc13-2	1	0.00805226	50.222	FLTK(1)IYHPNIDK	4	0.047459	1	1.02	1.309	1.07	0.843	0.888	0.934
Ubiquitin-conjugating enzyme/RWD-like	0.249628	A0A1S4CLK3	151	1.325	Up	0.034398_x000D_	K	Ubiquitin-conjugating enzyme E2 7-like	LOC107820117	1	0.0392249	55.531	EK(1)RDEFK	3	0.78233	1	0.936	0.768	0.888	1.048	1.299	1.087
Ubiquitin-conjugating enzyme/RWD-like	0.249628	A0A1S4D1H7	141	1.299	Up	0.015715_x000D_	K	Probable ubiquitin-conjugating enzyme E2 18	LOC107824880	1	2.76973e-41	166.9	QRPEDNDRYVK(1)NCR	3	-1.0605	2	0.909	0.815	0.881	1.249	1.103	1.033
Ubiquitin-conjugating enzyme/RWD-like	0.249628	A0A1S4A2G6	79	1.254	Up	0.0169012_x000D_	K	Ubiquitin-conjugating enzyme E2 variant 1D-like	LOC107793006	0.999423	3.10269e-06	73.279	LFCDK(0.001)DYPEK(0.999)PPSVR	3	-0.42528	3	0.884	0.821	0.93	1.083	1.195	1.027
Lactate/malate dehydrogenase, C-terminal	0.128914	Q9XQP4	234	1.444	Up	0.0192638_x000D_	K	NAD-malate dehydrogenase	LOC107821463	1	0.00211709	66.215	K(1)LFGVTTLDVVR	3	1.4982	2	0.845	0.944	0.774	1.071	1.399	1.23
Lactate/malate dehydrogenase, C-terminal	0.128914	Q9XQP4	253	1.86	Up	0.0021977_x000D_	K	NAD-malate dehydrogenase	LOC107821463	1	0.00326793	68.657	ANTFVAQK(1)K	3	0.3049	1	0.87	0.689	0.672	1.301	1.378	1.47
Lactate/malate dehydrogenase, C-terminal	0.128914	A0A1S4B5M6	186	1.887	Up	1.83412E-05_x000D_	K	"malate dehydrogenase, glyoxysomal-like"	LOC107804686	1	0.000968372	65.043	K(1)LLGVTSLDVVR	3	-0.16387	1	0.716	0.761	0.711	1.372	1.413	1.344
Lactate/malate dehydrogenase, C-terminal	0.128914	A0A1S3ZI08	152	1.259	Up	0.042945_x000D_	K	Malate dehydrogenase	LOC107787080	1	0.00102653	63.091	TLCEGIAK(1)CCPK	3	-0.47432	1	0.786	0.821	1.002	1.151	1.039	1.095
Lactate/malate dehydrogenase, C-terminal	0.128914	A0A1S3YQS9	243	1.488	Up	0.0120571_x000D_	K	"malate dehydrogenase [NADP], chloroplastic-like isoform X1"	LOC107778629	1	5.76511e-07	78.69	NAPNIPAK(1)NFHALTR	3	-1.2672	2	0.958	0.727	0.754	1.179	1.16	1.29
Lactate/malate dehydrogenase, C-terminal	0.128914	A0A1S3YQS9	414	1.25	Up	0.0113569_x000D_	K	"malate dehydrogenase [NADP], chloroplastic-like isoform X1"	LOC107778629	1	0.00111469	74.841	SEDELLAEK(1)R	3	0.71083	6	0.836	0.972	0.889	1.12	1.076	1.174
Lactate/malate dehydrogenase, C-terminal	0.128914	A0A1S3YQS9	326	1.437	Up	0.00143505_x000D_	K	"malate dehydrogenase [NADP], chloroplastic-like isoform X1"	LOC107778629	1	0.0213279	51.445	GGVLIQK(1)WGR	2	-0.72692	1	0.803	0.907	0.785	1.216	1.203	1.167
GroEL-like apical domain	0.180184	A0A1S4DIY1	403	1.221	Up	0.04298_x000D_	K	"ruBisCO large subunit-binding protein subunit beta, chloroplastic-like"	LOC107830331	1	3.78927e-27	142.4	DSTTIVGDGSTQEAVNK(1)R	3	-2.6897	1	0.886	0.862	0.952	1.014	1.233	1.049
GroEL-like apical domain	0.180184	A0A1S4DIY1	560	1.271	Up	0.0048771_x000D_	K	"ruBisCO large subunit-binding protein subunit beta, chloroplastic-like"	LOC107830331	1	0.0058394	42.068	YEDLMAAGIIDPTK(1)VVR	3	-0.32335	1	0.935	0.835	0.875	1.075	1.179	1.108
GroEL-like apical domain	0.180184	A0A1S4DIY1	484	1.201	Up	0.0069163_x000D_	K	"ruBisCO large subunit-binding protein subunit beta, chloroplastic-like"	LOC107830331	1	0.00155969	84.507	LAAK(1)VEDIK	3	-1.0539	2	0.914	0.923	0.89	1.033	1.161	1.082
GroEL-like apical domain	0.180184	A0A1S4DIY1	381	1.231	Up	0.0185213_x000D_	K	"ruBisCO large subunit-binding protein subunit beta, chloroplastic-like"	LOC107830331	1	1.32659e-07	89.484	AGSEVLGHAGK(1)VVLSK	4	-0.18099	2	0.834	0.977	0.884	1.049	1.109	1.159
GroEL-like apical domain	0.180184	A0A1S4DIY1	489	1.235	Up	0.036657_x000D_	K	"ruBisCO large subunit-binding protein subunit beta, chloroplastic-like"	LOC107830331	1	9.58432e-06	92.939	VEDIK(1)GTLDDDEQK	3	-1.2242	1	0.881	0.948	0.864	1.214	1.126	0.985
GroEL-like apical domain	0.180184	A0A1S4A7X9	240	1.232	Up	0.048782_x000D_	K	"chaperonin CPN60-2, mitochondrial-like"	LOC107794731	1	5.67861e-54	179.79	GYISPYFITNEK(1)NQK	2	0.58553	3	0.877	0.805	0.97	0.997	1.192	1.079
GroEL-like apical domain	0.180184	A0A1S4A7X9	195	1.28	Up	0.036321_x000D_	K	"chaperonin CPN60-2, mitochondrial-like"	LOC107794731	1	0.00012668	79.089	EIGELIAK(1)AMEK	3	-0.47602	1	0.946	0.864	0.784	1.211	1.119	0.991
GroEL-like apical domain	0.180184	A0A1S4DSL7	411	1.261	Up	0.028844_x000D_	K	ruBisCO large subunit-binding protein subunit alpha-like	LOC107832769	1	1.48891e-45	172.93	KELSETDSVYDSEK(1)LAER	3	-0.43399	3	0.895	0.947	0.825	1.159	1.204	1.001
GroEL-like apical domain	0.180184	A0A1S4BNP6	483	1.256	Up	0.04586_x000D_	K	"chaperonin 60 subunit beta 2, chloroplastic"	LOC107810219	1	1.52454e-33	165.45	VDAIK(1)ETLENDEEK	2	-1.7944	2	0.829	0.945	0.917	1.04	1.284	1.056
GroEL-like apical domain	0.180184	A0A1S4BNP6	330	1.388	Up	0.0140398_x000D_	K	"chaperonin 60 subunit beta 2, chloroplastic"	LOC107810219	1	0.00713207	53.448	VAALK(1)APGFGER	2	0.25787	1	0.728	0.905	0.919	1.16	1.242	1.139
GroEL-like apical domain	0.180184	A0A1S4BNP6	234	1.381	Up	0.0032367_x000D_	K	"chaperonin 60 subunit beta 2, chloroplastic"	LOC107810219	1	2.13315e-45	167.99	KGVVTLEEGK(1)SAENSLR	3	0.35757	2	0.831	0.859	0.865	1.08	1.281	1.168
GroEL-like apical domain	0.180184	A0A1S4BNP6	97	1.226	Up	0.0110436_x000D_	K	"chaperonin 60 subunit beta 2, chloroplastic"	LOC107810219	1	1.09999e-06	112.42	NVVLESK(1)YGAPK	2	-0.51759	1	0.851	0.923	0.951	1.088	1.184	1.07
GroEL-like apical domain	0.180184	A0A1S4BNP6	338	1.569	Up	0.021462_x000D_	K	"chaperonin 60 subunit beta 2, chloroplastic"	LOC107810219	1	0.000133494	54.511	K(1)SQYLDDIATLTGGTVIR	3	1.3385	1	0.721	0.84	0.82	1.261	1.47	1.005
GroEL-like apical domain	0.180184	A0A1S4BNP6	415	1.279	Up	0.0143038_x000D_	K	"chaperonin 60 subunit beta 2, chloroplastic"	LOC107810219	1	1.122e-05	88.561	NLIEAADQDYEK(1)EK	3	-0.27007	1	0.931	0.872	0.859	1.083	1.258	1.063
GroEL-like apical domain	0.180184	A0A1S4B7M6	126	0.684	Down	0.0219_x000D_	K	T-complex protein 1 subunit zeta 1	LOC107805339	1	0.00852393	53.013	VLVDGFEIAK(1)R	3	-0.85248	1	1.126	1.362	1.158	0.755	0.982	0.758
Peptidase M24	0.390189	A0A1S4C596	41	0.789	Down	0.0101799_x000D_	K	ERBB-3 BINDING PROTEIN 1	LOC107815326	1	0.0145865	47.712	ALQLVLSECK(1)PK	3	2.5523	1	1.216	1.174	1.362	0.937	1.015	1.007
Peptidase M24	0.390189	A0A1S4AYU8	245	1.627	Up	0.0020046_x000D_	K	Probable Xaa-Pro aminopeptidase P	LOC107802786	1	0.0294183	42.475	ESRPTPPK(1)EPIR	3	-0.53073	2	0.813	0.701	0.823	1.249	1.374	1.18
Fructose-1-6-bisphosphatase class I, N-terminal	0.00559211	A0A1S4CHR0	112	1.369	Up	0.0028193_x000D_	K	"fructose-1,6-bisphosphatase, cytosolic-like"	LOC107819136	1	2.89377e-40	155.94	TCVLVSEEDEEATFVEPAK(1)R	3	1.7743	1	0.941	0.846	0.823	1.138	1.192	1.243
Fructose-1-6-bisphosphatase class I, N-terminal	0.00559211	A0A1S3YEX0	306	1.445	Up	0.000116719_x000D_	K	"sedoheptulose-1,7-bisphosphatase, chloroplastic-like"	LOC107775549	1	1.97226e-05	86.367	EK(1)GIFTNVISPTTK	2	-0.63261	1	0.84	0.827	0.877	1.247	1.184	1.245
Fructose-1-6-bisphosphatase class I, N-terminal	0.00559211	A0A1S3YEX0	276	1.311	Up	0.00045983_x000D_	K	"sedoheptulose-1,7-bisphosphatase, chloroplastic-like"	LOC107775549	1	6.19724e-11	94.203	ATFDNPDYAK(1)LIDYYVK	4	0.42818	2	0.874	0.929	0.863	1.169	1.187	1.139
Fructose-1-6-bisphosphatase class I, N-terminal	0.00559211	A0A1S3YEX0	244	1.468	Up	1.84281E-05_x000D_	K	"sedoheptulose-1,7-bisphosphatase, chloroplastic-like"	LOC107775549	1	1.85806e-75	195.97	DVPGTHEFLLLDEGK(1)WQHVK	5	0.039004	4	0.826	0.85	0.847	1.252	1.249	1.203
Fructose-1-6-bisphosphatase class I, N-terminal	0.00559211	A0A1S4CJD5	386	1.476	Up	0.00165752_x000D_	K	"sedoheptulose-1,7-bisphosphatase, chloroplastic-like"	LOC107819677	1	0.000770296	75.819	LK(1)SAEAVGAAA	2	-0.82294	1	0.855	0.864	0.741	1.243	1.21	1.178
Fructose-1-6-bisphosphatase class I, N-terminal	0.00559211	A0A1S3ZAM9	136	1.612	Up	0.043436_x000D_	K	"fructose-1,6-bisphosphatase, chloroplastic-like"	LOC107784747	1	1.47377e-16	133.86	K(1)LDVVSNEVFSNCLR	2	-0.78984	1	0.82	0.815	0.795	1.153	1.578	1.186
Fructose-1-6-bisphosphatase class I, N-terminal	0.00559211	A0A1S3ZAM9	303	1.426	Up	0.0162227_x000D_	K	"fructose-1,6-bisphosphatase, chloroplastic-like"	LOC107784747	0.999898	1.61858e-05	78.902	K(1)YIDDLKDPGPSGK	3	-0.33911	1	0.792	0.883	0.904	1.111	1.422	1.145
Fructose-1-6-bisphosphatase class I, N-terminal	0.00559211	A0A1S3ZAM9	300	1.698	Up	3.8262E-05_x000D_	K	"fructose-1,6-bisphosphatase, chloroplastic-like"	LOC107784747	1	2.03195e-21	139.08	IYSFNEGNYQLWDDK(1)LK	3	-0.58687	2	0.795	0.808	0.766	1.321	1.397	1.304
Fructose-1-6-bisphosphatase class I, N-terminal	0.00559211	A0A1S4BE66	112	1.997	Up	0.00051878_x000D_	K	"fructose-1,6-bisphosphatase, cytosolic"	LOC107807379	1	1.25572e-12	83.948	TCILVSEEDEEATFVEPAK(1)R	3	-0.1879	1	0.81	0.697	0.792	1.496	1.676	1.42
Fructose-1-6-bisphosphatase class I, N-terminal	0.00559211	A0A1S4BE66	74	1.934	Up	0.000338_x000D_	K	"fructose-1,6-bisphosphatase, cytosolic"	LOC107807379	1	9.55532e-16	124.16	LLGLAGETNVQGEDQK(1)K	4	-1.3472	2	0.851	0.746	0.741	1.527	1.589	1.405
Fructose-1-6-bisphosphatase class I, N-terminal	0.00559211	A0A1S4BE66	243	1.342	Up	0.035796_x000D_	K	"fructose-1,6-bisphosphatase, cytosolic"	LOC107807379	1	0.00115605	65.495	YPTDGSSPK(1)SLR	2	0.10426	3	1.084	0.787	0.88	1.237	1.281	1.174
Fructose-1-6-bisphosphatase class I, N-terminal	0.00559211	A0A1S4BE66	25	2.271	Up	0.00101518_x000D_	K	"fructose-1,6-bisphosphatase, cytosolic"	LOC107807379	1	0.000978389	59.248	FVLNEQSK(1)HPESR	3	1.0688	1	0.849	0.624	0.683	1.54	1.646	1.711
Fructose-1-6-bisphosphatase class I, N-terminal	0.00559211	A0A1S4BE66	75	2.486	Up	0.000123392_x000D_	K	"fructose-1,6-bisphosphatase, cytosolic"	LOC107807379	1	0.00014274	85.554	K(1)LDVLSNEVFIK	3	-0.85143	1	0.735	0.683	0.634	1.657	1.852	1.592
Fructose-1-6-bisphosphatase class I, N-terminal	0.00559211	A0A1S4BE66	311	1.565	Up	0.0024595_x000D_	K	"fructose-1,6-bisphosphatase, cytosolic"	LOC107807379	1	0.0296134	52.716	ALDLVPK(1)K	3	0.70434	1	0.948	0.759	0.87	1.304	1.372	1.357
DNA topoisomerase, type IIA-like domain	0.0679499	A0A1S3ZF51	380	1.245	Up	0.0123633_x000D_	K	DNA gyrase subunit B	LOC107786139	1	1.19236e-10	80.585	TIDGGTHIDGVK(1)AALTR	3	0.81351	1	0.843	0.933	0.929	1.155	1.173	1.039
DNA topoisomerase, type IIA-like domain	0.0679499	A0A1S4BG38	654	1.445	Up	0.00218_x000D_	K	"DNA gyrase subunit A, chloroplastic/mitochondrial-like isoform X2"	LOC107807875	1	0.00382268	54.343	AHDK(1)VLYFSDK	3	-0.30869	1	0.742	0.82	0.86	1.099	1.194	1.208
Endoplasmic reticulum vesicle transporter, C-terminal	0.0679499	A0A1S4B2P1	134	1.374	Up	0.0113814_x000D_	K	endoplasmic reticulum-Golgi intermediate compartment protein 3-like	LOC107803838	1	0.000120746	96.604	IERPLQK(1)HGGR	3	-0.067046	1	0.798	0.815	0.9	1.212	1.016	1.226
Endoplasmic reticulum vesicle transporter, C-terminal	0.0679499	A0A1S4D138	134	1.597	Up	0.00153993_x000D_	K	endoplasmic reticulum-Golgi intermediate compartment protein 3-like	LOC107824863	1	0.0174272	49.189	IDRPLQK(1)HGGR	3	0.64058	1	0.705	0.785	0.81	1.197	1.329	1.146
Translation elongation factor EFTu/EF1A, C-terminal	0.018175	P68158	363	1.224	Up	0.0034043_x000D_	K	"Elongation factor Tu, chloroplastic"	TUFA	1	7.50154e-05	104.82	GIQK(1)IDIQR	3	-0.523	2	0.931	0.845	0.924	1.088	1.094	1.124
Translation elongation factor EFTu/EF1A, C-terminal	0.018175	P68158	328	1.25	Up	0.0120003_x000D_	K	"Elongation factor Tu, chloroplastic"	TUFA	1	1.91209e-10	117	IGDTVDIVGLK(1)DTR	2	-0.1938	2	0.885	0.927	0.863	1.095	1.036	1.213
Translation elongation factor EFTu/EF1A, C-terminal	0.018175	A0A1S4DJU8	243	1.287	Up	0.00086468_x000D_	K	Elongation factor 1-alpha	LOC107830554	1	2.38935e-36	157.85	LPLQDVYK(1)IGGIGTVPVGR	2	-0.76573	2	0.843	0.906	0.857	1.13	1.145	1.079
Translation elongation factor EFTu/EF1A, C-terminal	0.018175	A0A1S4DJU8	373	1.363	Up	0.0079591_x000D_	K	Elongation factor 1-alpha	LOC107830554	1	0.0449809	59.908	SGK(1)ELEK	2	-0.835	1	0.765	0.919	0.838	1.178	1.192	1.068
Translation elongation factor EFTu/EF1A, C-terminal	0.018175	A0A1S4DJU8	318	1.317	Up	0.034121_x000D_	K	Elongation factor 1-alpha	LOC107830554	1	2.48109e-06	101.75	RGYVASNSK(1)DDPAK	3	0.68393	1	0.803	0.832	0.932	1.073	1.294	1.015
Translation elongation factor EFTu/EF1A, C-terminal	0.018175	A0A1S4DJU8	441	1.357	Up	0.0073806_x000D_	K	Elongation factor 1-alpha	LOC107830554	1	0.0102768	87.476	VTK(1)AAQK	2	0.15294	2	0.785	0.94	0.801	1.135	1.192	1.102
Translation elongation factor EFTu/EF1A, C-terminal	0.018175	A0A1S4DJU8	438	1.262	Up	0.0055767_x000D_	K	Elongation factor 1-alpha	LOC107830554	1	0.00383751	71.153	DPTGAK(1)VTK	2	0.23188	1	0.826	0.919	0.893	1.151	1.048	1.129
Translation elongation factor EFTu/EF1A, C-terminal	0.018175	A0A1S3ZTG2	346	0.676	Down	0.029702_x000D_	K	Eukaryotic peptide chain release factor GTP-binding subunit ERF3A-like	LOC107790262	1	0.000118187	81.92	VLAIFCDEDK(1)VR	2	-0.03226	2	1.331	1.157	1.344	0.703	1.033	0.856
Translation elongation factor EFTu/EF1A, C-terminal	0.018175	A0A1S4CLZ9	482	1.246	Up	0.0177203_x000D_	K	Elongation factor Tu	LOC107820323	1	0.000720836	67.997	TVGAGVIQK(1)ILE	3	0.66222	5	0.831	0.98	0.905	1.07	1.122	1.191
Translation elongation factor EFTu/EF1A, C-terminal	0.018175	A0A1S4CLZ9	399	1.605	Up	0.0119779_x000D_	K	Elongation factor Tu	LOC107820323	1	0.00626669	57.347	FEALVYVLK(1)K	3	-0.21366	1	0.701	0.844	0.84	1.083	1.47	1.275
Glucose-6-phosphate dehydrogenase, C-terminal	0.168516	A0A1S4CS04	261	1.303	Up	0.00109757_x000D_	K	Glucose-6-phosphate 1-dehydrogenase	LOC107822069	1	0.00332343	74.237	K(1)YLTEEQIFR	2	2.4919	1	0.921	0.844	0.853	1.14	1.165	1.105
Glucose-6-phosphate dehydrogenase, C-terminal	0.168516	A0A1S3WX25	164	1.387	Up	0.0081564_x000D_	K	Glucose-6-phosphate 1-dehydrogenase	LOC107758909	1	4.19897e-96	222.88	NYCMNK(1)SDLGGWTR	3	0.028812	2	0.735	0.798	0.924	1.118	1.163	1.128
Pyruvate kinase, barrel	0.128914	A0A1S3YR78	275	1.292	Up	0.00182468_x000D_	K	Pyruvate kinase	LOC107778911	1	6.1136e-11	94.339	GDLGMEIPVEK(1)IFLAQK	3	0.78358	2	0.87	0.933	0.871	1.12	1.123	1.213
Pyruvate kinase, barrel	0.128914	A0A1S4BGF6	127	0.772	Down	0.0027953_x000D_	K	Pyruvate kinase	LOC107807979	1	0.000649783	66.708	GDENTICMSYK(1)K	3	-1.0761	1	1.18	1.155	1.14	0.837	0.956	0.888
Pyruvate kinase, barrel	0.128914	A0A1S4BGF6	273	1.384	Up	0.0090197_x000D_	K	Pyruvate kinase	LOC107807979	1	2.88934e-07	70.41	GDLGMEIPIEK(1)IFLAQK	3	-0.53212	1	0.865	0.801	0.777	1.098	1.257	1.025
Pyruvate kinase, barrel	0.128914	A0A1S3Y892	503	1.224	Up	0.038501_x000D_	K	Pyruvate kinase	LOC107773422	1	0.000885164	80.69	ASGVIK(1)SHDR	2	0.35125	2	0.974	0.782	0.892	1.105	1.032	1.104
Pyruvate kinase, barrel	0.128914	A0A1S3Y892	513	0.713	Down	2.445E-05_x000D_	K	Pyruvate kinase	LOC107773422	1	1.20739e-05	82.069	VVICQK(1)VGDASVVK	3	1.6674	2	1.263	1.204	1.247	0.88	0.894	0.873
Pyruvate kinase, barrel	0.128914	A0A1S4D9F1	308	1.383	Up	0.0106225_x000D_	K	Pyruvate kinase	LOC107827388	1	0.00173556	63.185	CNMAGK(1)PAVVTR	2	-0.79018	1	0.81	0.881	0.813	1.037	1.298	1.129
Plastid lipid-associated protein/fibrillin conserved domain	0.168516	A0A1S4BCN7	104	0.766	Down	0.023638_x000D_	K	"probable plastid-lipid-associated protein 4, chloroplastic"	LOC107806876	1	3.67485e-05	93.348	K(1)LEACNPTKEPLK	4	-0.71283	2	1.175	1.243	1.005	0.884	0.813	0.926
Plastid lipid-associated protein/fibrillin conserved domain	0.168516	A0A1S4BUY2	190	1.283	Up	0.024939_x000D_	K	"probable plastid-lipid-associated protein 10, chloroplastic isoform X5"	LOC107812158	1	0.0222485	41.743	SFK(1)AQVPVTSPER	3	-0.1327	1	0.909	0.889	0.787	1.032	1.229	1.055
Calreticulin/calnexin, P domain	0.168516	A0A1S4C3F4	110	0.787	Down	0.0027964_x000D_	K	Calreticulin isoform X2	LOC107814655	1	0.000133914	72.891	HEQK(1)LDCGGGYMK	3	-1.1319	1	1.257	1.197	1.173	0.898	0.996	0.96
Calreticulin/calnexin, P domain	0.168516	A0A1S3YU20	93	0.786	Down	0.02588_x000D_	K	Calreticulin-3-like isoform X2	LOC107779794	1	0.00111469	77.674	LLSGYVNQK(1)K	2	-0.38111	2	1.14	1.166	1.227	0.831	1.046	0.899
Calreticulin/calnexin, P domain	0.168516	A0A1S3YU20	46	0.689	Down	0.02598_x000D_	K	Calreticulin-3-like isoform X2	LOC107779794	1	1.43588e-07	80.738	GIQTTNDAK(1)HFAVSAK	3	0.39801	1	1.493	1.292	1.1	0.844	0.831	1.002
Calreticulin/calnexin, P domain	0.168516	A0A1S3YU20	115	0.678	Down	0.00019853_x000D_	K	Calreticulin-3-like isoform X2	LOC107779794	1	2.40044e-14	88.951	FGGDTPYSFMFGPDICGTQTK(1)K	4	0.80271	1	1.287	1.297	1.339	0.857	0.935	0.868
Calreticulin/calnexin, P domain	0.168516	A0A1S3YU20	14	0.723	Down	7.6639E-05_x000D_	K	Calreticulin-3-like isoform X2	LOC107779794	1	0.00278022	77.062	SDWK(1)ISEGK	2	2.5338	1	1.291	1.216	1.245	0.908	0.915	0.89
Cation-transporting P-type ATPase, N-terminal	0.266248	A0A1S4C263	745	1.459	Up	0.0076367_x000D_	K	Calcium-transporting ATPase	LOC107814306	1	0.00277366	58.172	SSPTDK(1)HVLVK	3	-1.2542	1	0.869	0.711	0.838	1.192	1.258	1.079
Cation-transporting P-type ATPase, N-terminal	0.266248	A0A1S4ADW0	408	1.323	Up	0.004204_x000D_	K	Plasma membrane ATPase	LOC107796542	1	0.0182731	46.318	EVHFLPFNPVDK(1)R	3	0.68238	1	0.919	0.836	0.914	1.093	1.215	1.223
Cation-transporting P-type ATPase, N-terminal	0.266248	A0A1S4ADW0	315	1.304	Up	0.0062212_x000D_	K	Plasma membrane ATPase	LOC107796542	1	0.00367989	72.817	LSQQGAITK(1)R	3	-0.57863	2	0.919	0.923	0.852	1.213	1.073	1.227
Cation-transporting P-type ATPase, N-terminal	0.266248	A0A1S4ADW0	860	1.445	Up	0.00020389_x000D_	K	Plasma membrane ATPase	LOC107796542	1	0.000243854	61.265	AWNNLLDNK(1)TAFTTK	3	1.7515	1	0.871	0.84	0.834	1.169	1.274	1.234
Cation-transporting P-type ATPase, N-terminal	0.266248	A0A1S4ADW0	452	1.529	Up	0.025685_x000D_	K	Plasma membrane ATPase	LOC107796542	0.999402	0.0268666	41.227	K(0.001)VHSMMDK(0.999)YAER	4	0.35022	1	0.662	0.805	0.996	1.17	1.361	1.235
Cation-transporting P-type ATPase, N-terminal	0.266248	A0A1S4ADW0	583	1.655	Up	0.003504_x000D_	K	Plasma membrane ATPase	LOC107796542	1	0.000116064	56.121	K(1)HIVGMTGDGVNDAPALK	3	-0.98597	1	0.832	0.698	0.823	1.155	1.405	1.335
Cation-transporting P-type ATPase, N-terminal	0.266248	A0A1S3YZU3	347	1.363	Up	0.028676_x000D_	K	Plasma membrane ATPase	LOC107781513	1	4.81501e-05	88.075	LTVDK(1)NLVEVFAK	3	0.7298	1	0.92	0.734	0.982	1.206	1.262	1.124
Ribosomal protein L5 domain	0.28012	A0A1S3X434	223	1.51	Up	1.98977E-05_x000D_	K	"50S ribosomal protein L5, chloroplastic"	LOC107761040	1	3.21149e-28	152.37	GMDVCITTTAETDK(1)EAHR	3	-1.1117	4	0.812	0.807	0.832	1.209	1.27	1.222
Ribosomal protein L5 domain	0.28012	A0A1S4DDQ7	89	1.207	Up	0.0088204_x000D_	K	"50S ribosomal protein L5, chloroplastic-like"	LOC107828527	1	1.39044e-07	84.375	EEFNYTNIHQVPK(1)VEK	3	1.717	1	0.914	0.945	0.879	1.15	1.124	1.031
Rhodanese-like domain	0.0433407	A0A1S3YLS0	147	1.24	Up	0.0168556_x000D_	K	"rhodanese-like domain-containing protein 4A, chloroplastic"	LOC107777443	1	6.50164e-05	95.417	YK(1)FISAVDAFGK	3	-0.46535	1	0.932	0.857	0.94	1.22	1.123	1.042
Rhodanese-like domain	0.0433407	A0A1S4CMF2	312	1.4	Up	0.0027018_x000D_	K	"rhodanese-like domain-containing protein 4, chloroplastic"	LOC107820359	1	0.0277815	68.557	K(1)LLFAEDR	2	1.716	1	0.845	0.915	0.786	1.15	1.25	1.164
Rhodanese-like domain	0.0433407	A0A1S4ARQ1	338	1.473	Up	0.0107157_x000D_	K	"calcium sensing receptor, chloroplastic-like"	LOC107800572	1	1.11021e-16	96.55	TLTSLGFK(1)NCWIMTDGFSGGR	3	-1.1734	3	0.82	0.941	0.71	1.167	1.29	1.184
Rhodanese-like domain	0.0433407	A0A1S4ARQ1	293	1.296	Up	0.0116604_x000D_	K	"calcium sensing receptor, chloroplastic-like"	LOC107800572	1	0.000428347	96.745	K(1)VEAELVALK	3	0.2623	2	0.914	0.893	0.83	1.063	1.255	1.099
Rhodanese-like domain	0.0433407	A0A1S3ZUC8	164	1.438	Up	0.0039582_x000D_	K	"rhodanese-like domain-containing protein 4, chloroplastic"	LOC107790570	1	1.23967e-05	79.614	GPVELK(1)QVGSPDIR	2	-2.8542	2	0.846	0.765	0.933	1.174	1.218	1.266
Rhodanese-like domain	0.0433407	A0A1S3ZUC8	236	1.544	Up	0.0067038_x000D_	K	"rhodanese-like domain-containing protein 4, chloroplastic"	LOC107790570	1	8.65934e-05	83.869	AAYAIK(1)DGAEGPR	2	-0.084162	2	0.71	0.867	0.885	1.339	1.151	1.311
Polyadenylate-binding protein/Hyperplastic disk protein	0.168516	A0A1S4DIS8	124	1.395	Up	0.00178353_x000D_	K	Polyadenylate-binding protein	LOC107830216	1	0.00148878	78.342	NLDK(1)AIDHK	3	-0.38615	2	0.882	0.795	0.817	1.183	1.21	1.087
Polyadenylate-binding protein/Hyperplastic disk protein	0.168516	I2FJN7	281	1.662	Up	0.037163_x000D_	K	Polyadenylate-binding protein	PABP	0.919491	0.000627272	74.698	K(0.919)FDDK(0.081)EWYVGK	3	2.4068	1	0.736	0.843	0.687	1.081	1.647	1.039
Polyadenylate-binding protein/Hyperplastic disk protein	0.168516	I2FJN7	305	1.513	Up	0.0097369_x000D_	K	Polyadenylate-binding protein	PABP	1	0.0201709	62.466	SK(1)FEQTAK	2	-0.21608	1	0.767	0.72	0.914	1.097	1.324	1.211
Polyadenylate-binding protein/Hyperplastic disk protein	0.168516	I2FJN7	122	1.289	Up	7.6746E-05_x000D_	K	Polyadenylate-binding protein	PABP	1	0.00425117	70.54	K(1)SGSANIFIK	2	-1.0075	1	0.898	0.881	0.86	1.119	1.131	1.152
Clp, N-terminal	0.168516	A0A1S4CAS7	651	1.381	Up	0.042241_x000D_	K	"chaperone protein ClpB3, chloroplastic-like"	LOC107817067	1	7.78309e-08	115.7	LLHLEEELHK(1)R	4	-0.54761	1	0.9	0.954	0.712	1.188	1.31	1.045
Clp, N-terminal	0.168516	A0A1S4B3S0	418	1.33	Up	0.0196806_x000D_	K	"ATP-dependent Clp protease ATP-binding subunit ClpA homolog CD4B, chloroplastic-like"	LOC107804165	1	0.00129033	68.355	HIEK(1)DPALER	3	0.048738	3	0.909	0.788	0.871	1.14	1.26	1.016
Clp, N-terminal	0.168516	A0A1S4B3S0	414	1.245	Up	0.00021533_x000D_	K	"ATP-dependent Clp protease ATP-binding subunit ClpA homolog CD4B, chloroplastic-like"	LOC107804165	0.999956	0.00832838	64.64	K(1)HIEKDPALER	2	0.66599	2	0.882	0.883	0.898	1.141	1.088	1.087
Clp, N-terminal	0.168516	A0A1S4B3S0	599	1.266	Up	0.0170357_x000D_	K	"ATP-dependent Clp protease ATP-binding subunit ClpA homolog CD4B, chloroplastic-like"	LOC107804165	1	0.00235781	60.161	LLK(1)MEETLHTR	3	-1.1904	1	0.92	0.853	0.866	1.04	1.237	1.063
Knottin, scorpion toxin-like	0.0679499	A0A1S4BPM7	37	1.786	Up	0.039244_x000D_	K	Defensin-like protein P322	LOC107810540	1	0.0205234	73.665	CESK(1)SQR	2	-0.87986	1	0.776	0.537	0.766	1.267	1.217	1.229
Knottin, scorpion toxin-like	0.0679499	A0A1S4AHB0	41	1.476	Up	0.006157_x000D_	K	Defensin J1-2-like	LOC107797614	1	0.00768041	80.462	FK(1)GPCVR	2	-0.79605	3	0.699	0.862	0.87	1.244	1.156	1.189
Glucose-6-phosphate dehydrogenase, NAD-binding	0.168516	A0A1S4CS04	261	1.303	Up	0.00109757_x000D_	K	Glucose-6-phosphate 1-dehydrogenase	LOC107822069	1	0.00332343	74.237	K(1)YLTEEQIFR	2	2.4919	1	0.921	0.844	0.853	1.14	1.165	1.105
Glucose-6-phosphate dehydrogenase, NAD-binding	0.168516	A0A1S3WX25	164	1.387	Up	0.0081564_x000D_	K	Glucose-6-phosphate 1-dehydrogenase	LOC107758909	1	4.19897e-96	222.88	NYCMNK(1)SDLGGWTR	3	0.028812	2	0.735	0.798	0.924	1.118	1.163	1.128
Clp ATPase, C-terminal	0.168516	A0A1S4CAS7	651	1.381	Up	0.042241_x000D_	K	"chaperone protein ClpB3, chloroplastic-like"	LOC107817067	1	7.78309e-08	115.7	LLHLEEELHK(1)R	4	-0.54761	1	0.9	0.954	0.712	1.188	1.31	1.045
Clp ATPase, C-terminal	0.168516	A0A1S4B3S0	418	1.33	Up	0.0196806_x000D_	K	"ATP-dependent Clp protease ATP-binding subunit ClpA homolog CD4B, chloroplastic-like"	LOC107804165	1	0.00129033	68.355	HIEK(1)DPALER	3	0.048738	3	0.909	0.788	0.871	1.14	1.26	1.016
Clp ATPase, C-terminal	0.168516	A0A1S4B3S0	414	1.245	Up	0.00021533_x000D_	K	"ATP-dependent Clp protease ATP-binding subunit ClpA homolog CD4B, chloroplastic-like"	LOC107804165	0.999956	0.00832838	64.64	K(1)HIEKDPALER	2	0.66599	2	0.882	0.883	0.898	1.141	1.088	1.087
Clp ATPase, C-terminal	0.168516	A0A1S4B3S0	599	1.266	Up	0.0170357_x000D_	K	"ATP-dependent Clp protease ATP-binding subunit ClpA homolog CD4B, chloroplastic-like"	LOC107804165	1	0.00235781	60.161	LLK(1)MEETLHTR	3	-1.1904	1	0.92	0.853	0.866	1.04	1.237	1.063
GroEL-like equatorial domain	0.180184	A0A1S4DIY1	403	1.221	Up	0.04298_x000D_	K	"ruBisCO large subunit-binding protein subunit beta, chloroplastic-like"	LOC107830331	1	3.78927e-27	142.4	DSTTIVGDGSTQEAVNK(1)R	3	-2.6897	1	0.886	0.862	0.952	1.014	1.233	1.049
GroEL-like equatorial domain	0.180184	A0A1S4DIY1	560	1.271	Up	0.0048771_x000D_	K	"ruBisCO large subunit-binding protein subunit beta, chloroplastic-like"	LOC107830331	1	0.0058394	42.068	YEDLMAAGIIDPTK(1)VVR	3	-0.32335	1	0.935	0.835	0.875	1.075	1.179	1.108
GroEL-like equatorial domain	0.180184	A0A1S4DIY1	484	1.201	Up	0.0069163_x000D_	K	"ruBisCO large subunit-binding protein subunit beta, chloroplastic-like"	LOC107830331	1	0.00155969	84.507	LAAK(1)VEDIK	3	-1.0539	2	0.914	0.923	0.89	1.033	1.161	1.082
GroEL-like equatorial domain	0.180184	A0A1S4DIY1	381	1.231	Up	0.0185213_x000D_	K	"ruBisCO large subunit-binding protein subunit beta, chloroplastic-like"	LOC107830331	1	1.32659e-07	89.484	AGSEVLGHAGK(1)VVLSK	4	-0.18099	2	0.834	0.977	0.884	1.049	1.109	1.159
GroEL-like equatorial domain	0.180184	A0A1S4DIY1	489	1.235	Up	0.036657_x000D_	K	"ruBisCO large subunit-binding protein subunit beta, chloroplastic-like"	LOC107830331	1	9.58432e-06	92.939	VEDIK(1)GTLDDDEQK	3	-1.2242	1	0.881	0.948	0.864	1.214	1.126	0.985
GroEL-like equatorial domain	0.180184	A0A1S4A7X9	240	1.232	Up	0.048782_x000D_	K	"chaperonin CPN60-2, mitochondrial-like"	LOC107794731	1	5.67861e-54	179.79	GYISPYFITNEK(1)NQK	2	0.58553	3	0.877	0.805	0.97	0.997	1.192	1.079
GroEL-like equatorial domain	0.180184	A0A1S4A7X9	195	1.28	Up	0.036321_x000D_	K	"chaperonin CPN60-2, mitochondrial-like"	LOC107794731	1	0.00012668	79.089	EIGELIAK(1)AMEK	3	-0.47602	1	0.946	0.864	0.784	1.211	1.119	0.991
GroEL-like equatorial domain	0.180184	A0A1S4DSL7	411	1.261	Up	0.028844_x000D_	K	ruBisCO large subunit-binding protein subunit alpha-like	LOC107832769	1	1.48891e-45	172.93	KELSETDSVYDSEK(1)LAER	3	-0.43399	3	0.895	0.947	0.825	1.159	1.204	1.001
GroEL-like equatorial domain	0.180184	A0A1S4BNP6	483	1.256	Up	0.04586_x000D_	K	"chaperonin 60 subunit beta 2, chloroplastic"	LOC107810219	1	1.52454e-33	165.45	VDAIK(1)ETLENDEEK	2	-1.7944	2	0.829	0.945	0.917	1.04	1.284	1.056
GroEL-like equatorial domain	0.180184	A0A1S4BNP6	330	1.388	Up	0.0140398_x000D_	K	"chaperonin 60 subunit beta 2, chloroplastic"	LOC107810219	1	0.00713207	53.448	VAALK(1)APGFGER	2	0.25787	1	0.728	0.905	0.919	1.16	1.242	1.139
GroEL-like equatorial domain	0.180184	A0A1S4BNP6	234	1.381	Up	0.0032367_x000D_	K	"chaperonin 60 subunit beta 2, chloroplastic"	LOC107810219	1	2.13315e-45	167.99	KGVVTLEEGK(1)SAENSLR	3	0.35757	2	0.831	0.859	0.865	1.08	1.281	1.168
GroEL-like equatorial domain	0.180184	A0A1S4BNP6	97	1.226	Up	0.0110436_x000D_	K	"chaperonin 60 subunit beta 2, chloroplastic"	LOC107810219	1	1.09999e-06	112.42	NVVLESK(1)YGAPK	2	-0.51759	1	0.851	0.923	0.951	1.088	1.184	1.07
GroEL-like equatorial domain	0.180184	A0A1S4BNP6	338	1.569	Up	0.021462_x000D_	K	"chaperonin 60 subunit beta 2, chloroplastic"	LOC107810219	1	0.000133494	54.511	K(1)SQYLDDIATLTGGTVIR	3	1.3385	1	0.721	0.84	0.82	1.261	1.47	1.005
GroEL-like equatorial domain	0.180184	A0A1S4BNP6	415	1.279	Up	0.0143038_x000D_	K	"chaperonin 60 subunit beta 2, chloroplastic"	LOC107810219	1	1.122e-05	88.561	NLIEAADQDYEK(1)EK	3	-0.27007	1	0.931	0.872	0.859	1.083	1.258	1.063
GroEL-like equatorial domain	0.180184	A0A1S4B7M6	126	0.684	Down	0.0219_x000D_	K	T-complex protein 1 subunit zeta 1	LOC107805339	1	0.00852393	53.013	VLVDGFEIAK(1)R	3	-0.85248	1	1.126	1.362	1.158	0.755	0.982	0.758
Glutamine synthetase, beta-Grasp domain	0.0679499	A0A1S3XKM0	327	1.317	Up	0.044718_x000D_	K	Glutamine synthetase	LOC107766022	1	0.000992377	88.596	EEGGFEVIK(1)K	2	-0.90734	4	0.913	0.845	0.888	1.062	1.378	1.044
Glutamine synthetase, beta-Grasp domain	0.0679499	A0A1S3XKM0	225	1.294	Up	0.0041817_x000D_	K	Glutamine synthetase	LOC107766022	1	2.59522e-25	97.059	WPLGWPVGGYPGPQGPYYCGAGADK(1)SFGR	3	0.1807	9	0.898	0.868	0.904	1.124	1.247	1.085
Glutamine synthetase, beta-Grasp domain	0.0679499	A0A1S3XKM0	328	1.464	Up	0.000162939_x000D_	K	Glutamine synthetase	LOC107766022	1	0.00632979	76.302	K(1)AILNLSLR	2	-0.58841	1	0.874	0.814	0.817	1.219	1.257	1.191
Glutamine synthetase, beta-Grasp domain	0.0679499	A0A1S3XKM0	169	1.567	Up	0.0147167_x000D_	K	Glutamine synthetase	LOC107766022	1	0.00117041	65.842	HK(1)AAQIFSDSK	3	-0.40517	1	0.724	0.698	0.987	1.302	1.206	1.267
Glutamine synthetase, beta-Grasp domain	0.0679499	A0A1S3XKM0	338	1.287	Up	0.0057965_x000D_	K	Glutamine synthetase	LOC107766022	1	2.86155e-66	194.58	HK(1)EHISAYGEGNER	3	-0.52829	16	0.901	0.868	0.908	1.118	1.25	1.078
Glutamine synthetase, beta-Grasp domain	0.0679499	A0A1S3YNC4	278	1.301	Up	0.0190645_x000D_	K	Glutamine synthetase	LOC107777858	1	5.12934e-06	96.673	HK(1)EHIAAYGEGNER	3	-1.6732	8	0.873	0.774	0.884	1.049	1.219	1.025
2-oxoacid dehydrogenase acyltransferase, catalytic domain	0.186691	A0A1S4CKP8	290	1.256	Up	0.00031779_x000D_	K	"dihydrolipoyllysine-residue succinyltransferase component of 2-oxoglutarate dehydrogenase complex 1, mitochondrial-like"	LOC107819849	1	0.00043428	72.321	DAFVEK(1)HGVK	3	0.3338	3	0.886	0.856	0.873	1.064	1.128	1.092
2-oxoacid dehydrogenase acyltransferase, catalytic domain	0.186691	A0A1S4BLB5	70	1.364	Up	0.0058759_x000D_	K	Dihydrolipoamide acetyltransferase component of pyruvate dehydrogenase complex	LOC107809523	1	3.00319e-05	73.834	IVSWTK(1)SEGDVLSK	3	-0.38495	1	0.854	0.805	0.888	1.268	1.068	1.138
2-oxoacid dehydrogenase acyltransferase, catalytic domain	0.186691	A0A1S3Y542	289	1.304	Up	0.0042191_x000D_	K	Acetyltransferase component of pyruvate dehydrogenase complex	LOC107772318	1	2.62874e-05	99.927	IVK(1)ADIEDYLASR	3	-1.6291	2	0.927	0.828	0.833	1.125	1.177	1.073
2-oxoacid dehydrogenase acyltransferase, catalytic domain	0.186691	A0A1S3Y542	532	1.314	Up	0.0101627_x000D_	K	Acetyltransferase component of pyruvate dehydrogenase complex	LOC107772318	1	7.74423e-09	107.65	VIDGAVGAEWLK(1)AFK	3	-2.4649	1	0.811	0.945	0.825	1.205	1.118	1.068
Lactate/malate dehydrogenase, N-terminal	0.128914	Q9XQP4	234	1.444	Up	0.0192638_x000D_	K	NAD-malate dehydrogenase	LOC107821463	1	0.00211709	66.215	K(1)LFGVTTLDVVR	3	1.4982	2	0.845	0.944	0.774	1.071	1.399	1.23
Lactate/malate dehydrogenase, N-terminal	0.128914	Q9XQP4	253	1.86	Up	0.0021977_x000D_	K	NAD-malate dehydrogenase	LOC107821463	1	0.00326793	68.657	ANTFVAQK(1)K	3	0.3049	1	0.87	0.689	0.672	1.301	1.378	1.47
Lactate/malate dehydrogenase, N-terminal	0.128914	A0A1S4B5M6	186	1.887	Up	1.83412E-05_x000D_	K	"malate dehydrogenase, glyoxysomal-like"	LOC107804686	1	0.000968372	65.043	K(1)LLGVTSLDVVR	3	-0.16387	1	0.716	0.761	0.711	1.372	1.413	1.344
Lactate/malate dehydrogenase, N-terminal	0.128914	A0A1S3ZI08	152	1.259	Up	0.042945_x000D_	K	Malate dehydrogenase	LOC107787080	1	0.00102653	63.091	TLCEGIAK(1)CCPK	3	-0.47432	1	0.786	0.821	1.002	1.151	1.039	1.095
Lactate/malate dehydrogenase, N-terminal	0.128914	A0A1S3YQS9	243	1.488	Up	0.0120571_x000D_	K	"malate dehydrogenase [NADP], chloroplastic-like isoform X1"	LOC107778629	1	5.76511e-07	78.69	NAPNIPAK(1)NFHALTR	3	-1.2672	2	0.958	0.727	0.754	1.179	1.16	1.29
Lactate/malate dehydrogenase, N-terminal	0.128914	A0A1S3YQS9	414	1.25	Up	0.0113569_x000D_	K	"malate dehydrogenase [NADP], chloroplastic-like isoform X1"	LOC107778629	1	0.00111469	74.841	SEDELLAEK(1)R	3	0.71083	6	0.836	0.972	0.889	1.12	1.076	1.174
Lactate/malate dehydrogenase, N-terminal	0.128914	A0A1S3YQS9	326	1.437	Up	0.00143505_x000D_	K	"malate dehydrogenase [NADP], chloroplastic-like isoform X1"	LOC107778629	1	0.0213279	51.445	GGVLIQK(1)WGR	2	-0.72692	1	0.803	0.907	0.785	1.216	1.203	1.167
Glutamine amidotransferase type 2 domain	0.0569114	A0A1S3Z1F3	1310	1.262	Up	0.0070216_x000D_	K	"ferredoxin-dependent glutamate synthase, chloroplastic-like"	LOC107781744	1	0.015622	65.535	DISLMK(1)TR	2	1.7011	1	0.863	0.865	0.921	1.058	1.08	1.204
Glutamine amidotransferase type 2 domain	0.0569114	A0A1S3Z1F3	809	1.282	Up	0.00073831_x000D_	K	"ferredoxin-dependent glutamate synthase, chloroplastic-like"	LOC107781744	1	2.8468e-17	135.81	MPTVTIEQAQK(1)NFCK	3	-0.34558	3	0.856	0.892	0.878	1.07	1.154	1.143
Glutamine amidotransferase type 2 domain	0.0569114	A0A1S3Z1F3	912	1.246	Up	0.0156755_x000D_	K	"ferredoxin-dependent glutamate synthase, chloroplastic-like"	LOC107781744	1	5.21863e-16	121.26	QGGEYHGNNPEMSK(1)LLHK	4	0.15199	2	0.814	0.968	0.888	1.09	1.159	1.077
Glutamine amidotransferase type 2 domain	0.0569114	A0A1S3Z1F3	1363	1.229	Up	0.030557_x000D_	K	"ferredoxin-dependent glutamate synthase, chloroplastic-like"	LOC107781744	1	0.00244433	53.448	IFDAIENEK(1)VVNK	4	-0.17145	1	0.841	1.007	0.842	1.099	1.147	1.061
Glutamine amidotransferase type 2 domain	0.0569114	A0A1S3Z1F3	948	1.208	Up	0.0077564_x000D_	K	"ferredoxin-dependent glutamate synthase, chloroplastic-like"	LOC107781744	1	0.000472837	96.229	DLLEFK(1)SDR	3	0.047685	2	0.895	0.939	0.879	1.05	1.164	1.063
Glutamine amidotransferase type 2 domain	0.0569114	A0A1S3Z1F3	184	1.215	Up	5.5935E-05_x000D_	K	"ferredoxin-dependent glutamate synthase, chloroplastic-like"	LOC107781744	1	5.58272e-17	98.292	LHTGVGMIFLPK(1)DCNQMNEAK	3	-2.7649	2	0.906	0.89	0.906	1.1	1.108	1.076
Glutamine amidotransferase type 2 domain	0.0569114	A0A1S4A4G8	668	1.246	Up	0.0157606_x000D_	K	"ferredoxin-dependent glutamate synthase 1, chloroplastic/mitochondrial-like"	LOC107793691	1	2.85214e-07	68.41	DSHLK(1)AHVLPTFFDVGK	3	0.92982	2	0.836	0.879	0.97	1.092	1.065	1.188
Glutamine amidotransferase type 2 domain	0.0569114	A0A1S4A1C0	373	1.391	Up	0.016216_x000D_	K	Asparagine synthetase [glutamine-hydrolyzing] 2	LOC107792671	1	0.000211049	85.522	IK(1)ALHLYDCLR	3	1.084	1	0.885	0.849	0.84	1.062	1.384	1.135
Glutamine amidotransferase type 2 domain	0.0569114	A0A1S4A1C0	385	1.264	Up	0.0135595_x000D_	K	Asparagine synthetase [glutamine-hydrolyzing] 2	LOC107792671	1	4.31488e-05	97.235	ANK(1)STSAWGVEAR	2	-0.36352	2	0.987	0.904	0.817	1.164	1.149	1.111
Catalase-like domain	0.115016	A0A1S3WYX0	223	2.951	Up	0.0033585_x000D_	K	Catalase	LOC107759410	1	0.000143946	99.442	AHYVK(1)FHWK	4	-0.46217	1	0.506	0.305	0.526	1.25	1.379	1.316
Catalase-like domain	0.115016	L0SS91	50	1.564	Up	0.00156189_x000D_	K	Catalase	cat1	1	5.8622e-48	177.44	GPVLLEDYHLVEK(1)LANFDRER	4	-0.53247	3	0.73	0.867	0.832	1.202	1.32	1.276
Catalase-like domain	0.115016	L0SS91	233	1.302	Up	0.039024_x000D_	K	Catalase	cat1	1	3.63229e-37	163.85	FHWKPTCGVK(1)SLLEEEAAR	3	-0.57464	3	0.825	0.957	0.897	1.039	1.335	1.115
Catalase-like domain	0.115016	L0SS91	227	1.304	Up	0.0052221_x000D_	K	Catalase	cat1	1	0.000759152	78.548	FHWK(1)PTCGVK	3	0.70777	5	0.848	0.943	0.885	1.111	1.249	1.129
Catalase-like domain	0.115016	L0SS91	218	1.332	Up	0.037021_x000D_	K	Catalase	cat1	1	0.00494299	76.679	AGK(1)STYVK	2	0.15449	2	0.834	0.897	0.918	1.209	1.328	0.991
Catalase-like domain	0.115016	L0SS91	429	1.574	Up	0.00058113_x000D_	K	Catalase	cat1	1	0.000616526	78.342	ENNFK(1)QPGDR	2	0.19466	3	0.774	0.789	0.852	1.185	1.336	1.28
Catalase-like domain	0.115016	L0SS91	163	1.366	Up	0.00063935_x000D_	K	Catalase	cat1	0.999437	7.73836e-22	126.51	FPDMVHALK(0.001)PNPK(0.999)SHIQENWR	5	-0.45522	4	0.889	0.861	0.857	1.119	1.237	1.205
Catalase-like domain	0.115016	L0SS91	215	1.734	Up	0.00095527_x000D_	K	Catalase	cat1	1	1.49766e-07	69.331	HMDGSGVHTFTLINK(1)AGK	4	-0.99657	1	0.696	0.798	0.797	1.419	1.334	1.22
Catalase-like domain	0.115016	L0SS91	416	1.402	Up	0.00080069_x000D_	K	Catalase	cat1	1	1.67879e-07	98.902	YPIPSTMCTGK(1)R	2	-1.4905	9	0.839	0.867	0.868	1.156	1.289	1.164
Catalase-like domain	0.115016	L0SS91	419	1.44	Up	0.026964_x000D_	K	Catalase	cat1	1	0.0293275	66.692	EK(1)CVIQK	2	-0.32905	2	0.778	0.952	0.815	1.223	1.403	1.04
Catalase-like domain	0.115016	L0SS91	405	1.458	Up	0.00071607_x000D_	K	Catalase	cat1	1	3.97702e-06	69.331	HAEK(1)YPIPSTMCTGK	3	1.2404	3	0.81	0.884	0.828	1.154	1.247	1.275
Catalase-like domain	0.115016	L0SS91	150	1.54	Up	0.0010176_x000D_	K	Catalase	cat1	0.999999	1.32921e-07	73.138	DGMK(1)FPDMVHALKPNPK	4	-0.95116	1	0.792	0.797	0.857	1.19	1.366	1.211
Catalase-like domain	0.115016	L0SS91	223	1.216	Up	0.0042556_x000D_	K	Catalase	cat1	0.999997	7.2428e-17	130.4	STYVK(1)FHWKPTCGVK	3	-0.28739	2	0.882	0.954	0.936	1.114	1.174	1.083
Catalase-like domain	0.115016	A0A1S3ZFE6	163	1.89	Up	0.00163745_x000D_	K	Catalase	LOC107786140	0.999947	4.2467e-12	122.08	ALKPNPK(1)SHIQEYWR	3	0.09571	2	0.518	0.631	0.659	1.048	1.186	1.184
Catalase-like domain	0.115016	A0A1S3ZFE6	50	0.52	Down	0.00062259_x000D_	K	Catalase	LOC107786140	1	9.04182e-09	77.554	GPVLLEDYHLIEK(1)LATFDR	3	-0.2371	1	1.564	1.682	1.527	0.793	0.759	0.928
Catalase-like domain	0.115016	A0A1S3ZFE6	481	3.478	Up	0.00072137_x000D_	K	Catalase	LOC107786140	1	0.0047619	66.663	SCGQK(1)VASR	2	-0.86443	1	0.444	0.29	0.318	1.156	1.193	1.31
Catalase-like domain	0.115016	A0A1S3ZFE6	476	0.671	Down	0.000158279_x000D_	K	Catalase	LOC107786140	1	1.443e-15	119.96	SIWISYLSQADK(1)SCGQK	4	-1.1631	2	1.375	1.312	1.354	0.863	0.942	0.905
Catalase-like domain	0.115016	A0A1S3ZFE6	424	0.696	Down	0.00028393_x000D_	K	Catalase	LOC107786140	1	2.99067e-12	102.52	EMCVIEK(1)ENNFK	3	-0.10213	5	1.335	1.327	1.277	0.869	0.92	0.954
Catalase-like domain	0.115016	A0A1S3ZFE6	227	0.335	Down	1.78496E-05_x000D_	K	Catalase	LOC107786140	1	0.000759152	78.548	FHWK(1)PTCGVK	3	0.70777	5	2.082	2.091	1.949	0.637	0.726	0.686
Ankyrin repeat-containing domain	0.115016	A0A1S4DRH3	338	0.717	Down	0.041283_x000D_	K	Serine/threonine-protein kinase STY46-like	LOC107832665	1	0.000332959	86.882	YMAPEVFK(1)HR	3	0.53335	1	1.091	1.098	1.445	0.781	0.962	0.862
Ankyrin repeat-containing domain	0.115016	Q9AT16	292	0.673	Down	0.00138113_x000D_	K	Ankyrin-repeat protein HBP1	LOC107793888	1	2.98898e-05	73.877	NK(1)NTALHYAAGYGR	2	-0.9446	2	1.258	1.38	1.452	0.868	0.938	0.945
Ankyrin repeat-containing domain	0.115016	Q9AT16	290	0.724	Down	0.032405_x000D_	K	Ankyrin-repeat protein HBP1	LOC107793888	1	0.00439908	86.898	VDALDK(1)NK	2	-0.8976	1	1.131	1.511	1.236	0.847	0.984	0.978
Ankyrin repeat-containing domain	0.115016	A0A1S4CGM8	102	0.807	Down	0.0102209_x000D_	K	Calmodulin-binding transcription activator 5-like	LOC107818802	1	0.0008465	60.55	EAHEHLK(1)VGNEER	3	0.72747	2	1.19	1.06	1.141	0.965	0.908	0.862
ATP-citrate lyase/succinyl-CoA ligase	0.115016	A0A1S4AA32	470	1.333	Up	0.046925_x000D_	K	ATP-citrate synthase beta chain protein 2-like	LOC107795386	1	4.27321e-22	147.42	SIGLIGHTFDQK(1)R	3	-0.628	1	0.837	0.714	1.016	1.155	1.18	1.088
ATP-citrate lyase/succinyl-CoA ligase	0.115016	A0A1S4DJ12	306	1.232	Up	0.0135045_x000D_	K	"Succinate--CoA ligase [ADP-forming] subunit alpha, mitochondrial"	LOC107830273	1	0.00439908	86.898	GTAQDK(1)IK	2	0.23707	1	0.87	0.825	0.932	1.069	1.019	1.148
ATP-citrate lyase/succinyl-CoA ligase	0.115016	A0A1S4D955	188	1.416	Up	0.0060956_x000D_	K	"Succinate--CoA ligase [ADP-forming] subunit beta, mitochondrial"	LOC107827369	1	2.28098e-09	109.07	VPIDVFK(1)GISDEDAAK	3	0.4855	1	0.748	0.868	0.803	1.066	1.255	1.105
Ribosomal protein L1, 2-layer alpha/beta-sandwich	0.0569114	A0A1S3Z846	17	0.764	Down	0.0079187_x000D_	K	Ribosomal protein	LOC107784026	1	5.54675e-22	143.42	EAITVIK(1)SASNEK	3	0.018606	1	1.171	1.231	1.146	0.831	0.99	0.888
Ribosomal protein L1, 2-layer alpha/beta-sandwich	0.0569114	A0A1S4BKW8	134	1.676	Up	0.0051845_x000D_	K	Ribosomal protein	LOC107809424	1	0.000159761	70.889	TAIELLK(1)TTASTK	3	0.044404	1	0.807	0.734	0.769	1.084	1.46	1.327
Ribosomal protein L1, 2-layer alpha/beta-sandwich	0.0569114	A0A1S4BKW8	156	1.345	Up	0.0066205_x000D_	K	Ribosomal protein	LOC107809424	1	9.77562e-07	109.99	LNIDPK(1)YNDQQLR	2	0.46695	1	0.9	0.871	0.831	1.058	1.176	1.265
Ribosomal protein L1, 2-layer alpha/beta-sandwich	0.0569114	A0A1S4BKW8	186	1.393	Up	0.022199_x000D_	K	Ribosomal protein	LOC107809424	1	8.16574e-08	112.42	VAVLTQGEK(1)FDEAK	3	0.45798	1	0.842	0.937	0.778	1.065	1.359	1.137
Ribosomal protein L1, 2-layer alpha/beta-sandwich	0.0569114	A0A1S4BKW8	140	1.56	Up	0.0048621_x000D_	K	Ribosomal protein	LOC107809424	1	1.13354e-09	112.63	TTASTK(1)FTETAEAHFR	3	1.4012	2	0.765	0.794	0.845	1.109	1.422	1.219
Ribosomal protein L1, 2-layer alpha/beta-sandwich	0.0569114	A0A1S4DJH3	211	1.297	Up	0.042221_x000D_	K	Ribosomal protein	LOC107830403	1	0.0111707	71.614	STMGK(1)TQR	2	-0.27592	1	0.746	0.961	0.833	0.993	1.123	1.179
ATP-sulfurylase PUA-like domain	0.0679499	A0A1S4AZ18	401	1.508	Up	0.0072154_x000D_	K	"ATP sulfurylase 1, chloroplastic-like"	LOC107802851	1	0.00046134	89.032	VAAYDK(1)TQNR	2	-0.50279	1	0.709	0.887	0.804	1.112	1.189	1.319
ATP-sulfurylase PUA-like domain	0.0679499	A0A1S4AZ18	367	1.455	Up	0.005805_x000D_	K	"ATP sulfurylase 1, chloroplastic-like"	LOC107802851	1	0.00266581	56.174	DPAGMGHPLEK(1)R	3	0.8773	2	0.822	0.914	0.718	1.207	1.164	1.2
ATP-sulfurylase PUA-like domain	0.0679499	A0A1S3YMZ4	395	1.328	Up	0.0187236_x000D_	K	ATP sulfurylase 2-like	LOC107777973	1	0.00618004	64.82	DLYDPDHGK(1)K	3	-0.063099	3	0.856	0.859	0.893	1.067	1.325	1.071
ATP-sulfurylase PUA-like domain	0.0679499	A0A1S3YMZ4	385	1.428	Up	0.0050242_x000D_	K	ATP sulfurylase 2-like	LOC107777973	1	0.00023473	77.26	DPAGMSHPTEK(1)R	3	-0.92299	3	0.796	0.884	0.84	1.336	1.137	1.125
ATP-sulfurylase PUA-like domain	0.0679499	A0A1S3YMZ4	196	1.309	Up	0.0048565_x000D_	K	ATP sulfurylase 2-like	LOC107777973	1	0.000113105	80.69	SIEIYK(1)HNK	3	-0.34377	2	0.904	0.83	0.903	1.233	1.138	1.081
ATP-sulfurylase PUA-like domain	0.0679499	A0A1S3YMZ4	422	1.341	Up	0.0041965_x000D_	K	ATP sulfurylase 2-like	LOC107777973	1	0.000542209	94.767	VAAYDTVDK(1)K	2	2.0702	3	0.838	0.865	0.89	1.065	1.251	1.162
Catalase core domain	0.115016	A0A1S3WYX0	223	2.951	Up	0.0033585_x000D_	K	Catalase	LOC107759410	1	0.000143946	99.442	AHYVK(1)FHWK	4	-0.46217	1	0.506	0.305	0.526	1.25	1.379	1.316
Catalase core domain	0.115016	L0SS91	50	1.564	Up	0.00156189_x000D_	K	Catalase	cat1	1	5.8622e-48	177.44	GPVLLEDYHLVEK(1)LANFDRER	4	-0.53247	3	0.73	0.867	0.832	1.202	1.32	1.276
Catalase core domain	0.115016	L0SS91	233	1.302	Up	0.039024_x000D_	K	Catalase	cat1	1	3.63229e-37	163.85	FHWKPTCGVK(1)SLLEEEAAR	3	-0.57464	3	0.825	0.957	0.897	1.039	1.335	1.115
Catalase core domain	0.115016	L0SS91	227	1.304	Up	0.0052221_x000D_	K	Catalase	cat1	1	0.000759152	78.548	FHWK(1)PTCGVK	3	0.70777	5	0.848	0.943	0.885	1.111	1.249	1.129
Catalase core domain	0.115016	L0SS91	218	1.332	Up	0.037021_x000D_	K	Catalase	cat1	1	0.00494299	76.679	AGK(1)STYVK	2	0.15449	2	0.834	0.897	0.918	1.209	1.328	0.991
Catalase core domain	0.115016	L0SS91	429	1.574	Up	0.00058113_x000D_	K	Catalase	cat1	1	0.000616526	78.342	ENNFK(1)QPGDR	2	0.19466	3	0.774	0.789	0.852	1.185	1.336	1.28
Catalase core domain	0.115016	L0SS91	163	1.366	Up	0.00063935_x000D_	K	Catalase	cat1	0.999437	7.73836e-22	126.51	FPDMVHALK(0.001)PNPK(0.999)SHIQENWR	5	-0.45522	4	0.889	0.861	0.857	1.119	1.237	1.205
Catalase core domain	0.115016	L0SS91	215	1.734	Up	0.00095527_x000D_	K	Catalase	cat1	1	1.49766e-07	69.331	HMDGSGVHTFTLINK(1)AGK	4	-0.99657	1	0.696	0.798	0.797	1.419	1.334	1.22
Catalase core domain	0.115016	L0SS91	416	1.402	Up	0.00080069_x000D_	K	Catalase	cat1	1	1.67879e-07	98.902	YPIPSTMCTGK(1)R	2	-1.4905	9	0.839	0.867	0.868	1.156	1.289	1.164
Catalase core domain	0.115016	L0SS91	419	1.44	Up	0.026964_x000D_	K	Catalase	cat1	1	0.0293275	66.692	EK(1)CVIQK	2	-0.32905	2	0.778	0.952	0.815	1.223	1.403	1.04
Catalase core domain	0.115016	L0SS91	405	1.458	Up	0.00071607_x000D_	K	Catalase	cat1	1	3.97702e-06	69.331	HAEK(1)YPIPSTMCTGK	3	1.2404	3	0.81	0.884	0.828	1.154	1.247	1.275
Catalase core domain	0.115016	L0SS91	150	1.54	Up	0.0010176_x000D_	K	Catalase	cat1	0.999999	1.32921e-07	73.138	DGMK(1)FPDMVHALKPNPK	4	-0.95116	1	0.792	0.797	0.857	1.19	1.366	1.211
Catalase core domain	0.115016	L0SS91	223	1.216	Up	0.0042556_x000D_	K	Catalase	cat1	0.999997	7.2428e-17	130.4	STYVK(1)FHWKPTCGVK	3	-0.28739	2	0.882	0.954	0.936	1.114	1.174	1.083
Catalase core domain	0.115016	A0A1S3ZFE6	163	1.89	Up	0.00163745_x000D_	K	Catalase	LOC107786140	0.999947	4.2467e-12	122.08	ALKPNPK(1)SHIQEYWR	3	0.09571	2	0.518	0.631	0.659	1.048	1.186	1.184
Catalase core domain	0.115016	A0A1S3ZFE6	50	0.52	Down	0.00062259_x000D_	K	Catalase	LOC107786140	1	9.04182e-09	77.554	GPVLLEDYHLIEK(1)LATFDR	3	-0.2371	1	1.564	1.682	1.527	0.793	0.759	0.928
Catalase core domain	0.115016	A0A1S3ZFE6	481	3.478	Up	0.00072137_x000D_	K	Catalase	LOC107786140	1	0.0047619	66.663	SCGQK(1)VASR	2	-0.86443	1	0.444	0.29	0.318	1.156	1.193	1.31
Catalase core domain	0.115016	A0A1S3ZFE6	476	0.671	Down	0.000158279_x000D_	K	Catalase	LOC107786140	1	1.443e-15	119.96	SIWISYLSQADK(1)SCGQK	4	-1.1631	2	1.375	1.312	1.354	0.863	0.942	0.905
Catalase core domain	0.115016	A0A1S3ZFE6	424	0.696	Down	0.00028393_x000D_	K	Catalase	LOC107786140	1	2.99067e-12	102.52	EMCVIEK(1)ENNFK	3	-0.10213	5	1.335	1.327	1.277	0.869	0.92	0.954
Catalase core domain	0.115016	A0A1S3ZFE6	227	0.335	Down	1.78496E-05_x000D_	K	Catalase	LOC107786140	1	0.000759152	78.548	FHWK(1)PTCGVK	3	0.70777	5	2.082	2.091	1.949	0.637	0.726	0.686
Transketolase, N-terminal	0.168516	A0A1S4CGM2	488	1.747	Up	0.00027508_x000D_	K	"probable 1-deoxy-D-xylulose-5-phosphate synthase, chloroplastic"	LOC107818796	1	1.17112e-10	81.157	AYDQVVHDVDLQK(1)LPVR	3	0.44724	1	0.719	0.827	0.79	1.341	1.323	1.418
Transketolase, N-terminal	0.168516	A0A1S4CGM2	374	0.755	Down	0.00189584_x000D_	K	"probable 1-deoxy-D-xylulose-5-phosphate synthase, chloroplastic"	LOC107818796	1	0.000201572	91.313	AADK(1)YHGVAK	3	0.57995	1	1.105	1.082	1.164	0.801	0.894	0.834
Transketolase, N-terminal	0.168516	A0A1S3ZDI1	370	1.293	Up	0.025464_x000D_	K	"transketolase, chloroplastic-like"	LOC107785488	1	1.03081e-06	61.039	SNLGWPYEPFHVPEDVK(1)SHWSR	4	-0.86454	1	0.855	0.984	0.787	1.163	1.182	1.051
Transketolase, N-terminal	0.168516	A0A1S3ZDI1	582	1.345	Up	0.0063205_x000D_	K	"transketolase, chloroplastic-like"	LOC107785488	1	2.22063e-07	72.433	PADGNETAGAYK(1)VAVLK	3	-0.18474	1	0.862	0.836	0.865	1.096	1.277	1.073
Immunoglobulin-like fold	0.168516	A0A1S4CZ71	399	1.732	Up	0.00199995_x000D_	K	"phosphoglucan, water dikinase, chloroplastic-like"	LOC107824089	1	0.00118063	81.95	HTIQNK(1)LHR	4	0.34402	2	0.8	0.639	0.767	1.218	1.241	1.361
Immunoglobulin-like fold	0.168516	A0A1S4CZ71	389	1.208	Up	0.0087777_x000D_	K	"phosphoglucan, water dikinase, chloroplastic-like"	LOC107824089	1	1.14797e-30	164.88	NDIPHDLK(1)QEIK	4	0.20348	3	0.918	0.887	0.925	1.026	1.166	1.106
Immunoglobulin-like fold	0.168516	A0A1S4CGM8	102	0.807	Down	0.0102209_x000D_	K	Calmodulin-binding transcription activator 5-like	LOC107818802	1	0.0008465	60.55	EAHEHLK(1)VGNEER	3	0.72747	2	1.19	1.06	1.141	0.965	0.908	0.862
Ribosomal protein L5, N-terminal	0.28012	A0A1S3X434	223	1.51	Up	1.98977E-05_x000D_	K	"50S ribosomal protein L5, chloroplastic"	LOC107761040	1	3.21149e-28	152.37	GMDVCITTTAETDK(1)EAHR	3	-1.1117	4	0.812	0.807	0.832	1.209	1.27	1.222
Ribosomal protein L5, N-terminal	0.28012	A0A1S4DDQ7	89	1.207	Up	0.0088204_x000D_	K	"50S ribosomal protein L5, chloroplastic-like"	LOC107828527	1	1.39044e-07	84.375	EEFNYTNIHQVPK(1)VEK	3	1.717	1	0.914	0.945	0.879	1.15	1.124	1.031
Chlorophyll a/b binding protein domain	0.0648923	P27494	42	1.233	Up	0.031616_x000D_	K	"Chlorophyll a-b binding protein 36, chloroplastic"	CAB36	1	2.73367e-57	182.31	TVK(1)SAPQSIWYGEDRPK	3	-0.71387	3	0.875	0.918	0.995	1.033	1.229	1.175
Chlorophyll a/b binding protein domain	0.0648923	Q0PWS5	52	1.243	Up	0.00087561_x000D_	K	"Chlorophyll a-b binding protein, chloroplastic"	Lhcb5	1	0.0131436	82.241	AAAAPAK(1)K	2	0.12665	2	0.918	0.906	0.939	1.101	1.188	1.145
Chlorophyll a/b binding protein domain	0.0648923	Q0PWS5	204	1.467	Up	0.00091688_x000D_	K	"Chlorophyll a-b binding protein, chloroplastic"	Lhcb5	1	2.0874e-07	62.193	ITNGLDLEDK(1)LHPGGPFDPLGLAK	4	1.0855	1	0.855	0.9	0.807	1.179	1.291	1.289
Chlorophyll a/b binding protein domain	0.0648923	Q0PWS5	114	1.452	Up	2.2287E-05_x000D_	K	"Chlorophyll a-b binding protein, chloroplastic"	Lhcb5	0.999601	2.7563e-12	106.57	KPEDFAK(1)YQAYELIHAR	3	-0.19576	2	0.859	0.852	0.863	1.222	1.287	1.229
Chlorophyll a/b binding protein domain	0.0648923	A0A1S3YAU9	237	1.542	Up	0.0020388_x000D_	K	"Chlorophyll a-b binding protein, chloroplastic"	LOC107774251	1	1.66167e-29	160.48	ATLQLAEIK(1)HAR	3	1.28	5	0.824	0.866	0.75	1.241	1.355	1.166
Chlorophyll a/b binding protein domain	0.0648923	A0A1S3YAU9	207	1.641	Up	0.0043979_x000D_	K	"Chlorophyll a-b binding protein, chloroplastic"	LOC107774251	1	0.00102629	89.047	NAELDPEK(1)R	3	0.67475	3	0.781	0.81	0.766	1.227	1.502	1.139
Chlorophyll a/b binding protein domain	0.0648923	A0A1S4CBW5	213	1.904	Up	0.0124387_x000D_	K	"Chlorophyll a-b binding protein, chloroplastic"	LOC107817323	1	2.31033e-18	85.423	GLGGSGDPAYPGGPFFNPLGFGK(1)DEK	4	-0.88906	2	0.768	0.736	0.696	1.12	1.798	1.27
Chlorophyll a/b binding protein domain	0.0648923	A0A1S3YQ87	182	1.275	Up	0.00185986_x000D_	K	"photosystem II 22 kDa protein, chloroplastic"	LOC107778533	1	0.000163085	93.649	AVIPPGK(1)GFK	3	0.047015	13	0.885	0.929	0.907	1.089	1.2	1.181
Chlorophyll a/b binding protein domain	0.0648923	Q0PWS6	229	1.464	Up	0.00080088_x000D_	K	"Chlorophyll a-b binding protein, chloroplastic"	Lhcb6	1	3.33897e-07	126.62	VAEIK(1)HAR	3	0.36242	5	0.888	0.867	0.78	1.244	1.26	1.206
Heat shock protein 70 kDa, peptide-binding domain	0.0574063	A0A1S4CB32	365	1.24	Up	0.00171957_x000D_	K	"stromal 70 kDa heat shock-related protein, chloroplastic"	LOC107817083	1	7.25267e-53	186.77	GK(1)FEELCSDLLDR	2	0.86836	8	0.87	0.949	0.907	1.106	1.158	1.115
Heat shock protein 70 kDa, peptide-binding domain	0.0574063	A0A1S4CB32	588	1.5	Up	0.040241_x000D_	K	"stromal 70 kDa heat shock-related protein, chloroplastic"	LOC107817083	1	0.0069407	70.256	FAQEDK(1)EK	3	1.3014	1	0.935	0.792	0.735	1.067	1.52	1.107
Heat shock protein 70 kDa, peptide-binding domain	0.0574063	A0A1S4CB32	306	1.464	Up	0.031602_x000D_	K	"stromal 70 kDa heat shock-related protein, chloroplastic"	LOC107817083	1	0.00152998	65.842	IVDWLASDFK(1)K	3	-0.020324	2	0.813	0.991	0.702	1.117	1.384	1.168
Heat shock protein 70 kDa, peptide-binding domain	0.0574063	A0A1S4CB32	142	1.35	Up	0.0092968_x000D_	K	"stromal 70 kDa heat shock-related protein, chloroplastic"	LOC107817083	1	3.783e-06	113.99	K(1)MNEVDEESK	3	-1.9877	2	0.859	0.94	0.813	1.152	1.283	1.091
Heat shock protein 70 kDa, peptide-binding domain	0.0574063	A0A1S4CB32	249	1.287	Up	0.0073616_x000D_	K	"stromal 70 kDa heat shock-related protein, chloroplastic"	LOC107817083	1	3.66341e-13	114.96	IINEPTAASLAYGFEK(1)K	3	0.96881	1	0.879	0.847	0.946	1.158	1.215	1.066
Heat shock protein 70 kDa, peptide-binding domain	0.0574063	A0A1S4CB32	166	1.268	Up	0.000137034_x000D_	K	"stromal 70 kDa heat shock-related protein, chloroplastic"	LOC107817083	1	1.7683e-32	146.3	QVSYNVIRDENGNVK(1)LDCPAIGK	3	-0.4193	5	0.882	0.908	0.904	1.135	1.168	1.114
Heat shock protein 70 kDa, peptide-binding domain	0.0574063	A0A1S4CB32	174	1.453	Up	0.0024041_x000D_	K	"stromal 70 kDa heat shock-related protein, chloroplastic"	LOC107817083	1	5.22872e-42	165.06	LDCPAIGK(1)SFAAEEISAQVLR	2	0.73643	3	0.755	0.891	0.87	1.261	1.181	1.214
Heat shock protein 70 kDa, peptide-binding domain	0.0574063	A0A1S4CB32	317	1.309	Up	6.1776E-05_x000D_	K	"stromal 70 kDa heat shock-related protein, chloroplastic"	LOC107817083	1	5.88178e-07	78.95	DK(1)QALQR	2	0.45984	2	0.882	0.871	0.898	1.186	1.144	1.14
Heat shock protein 70 kDa, peptide-binding domain	0.0574063	A0A1S4CB32	136	1.325	Up	0.0024411_x000D_	K	"stromal 70 kDa heat shock-related protein, chloroplastic"	LOC107817083	1	3.89869e-23	143.67	QAVVNPENTFFSVK(1)R	2	0.014297	2	0.836	0.897	0.904	1.217	1.091	1.186
Heat shock protein 70 kDa, peptide-binding domain	0.0574063	A0A1S4CB32	634	1.447	Up	0.00062315_x000D_	K	"stromal 70 kDa heat shock-related protein, chloroplastic"	LOC107817083	1	2.27868e-11	100.58	LGELK(1)EAISGGSTQTMK	3	2.2524	1	0.871	0.841	0.804	1.171	1.287	1.182
Heat shock protein 70 kDa, peptide-binding domain	0.0574063	A0A1S4CB32	378	1.216	Up	0.000158855_x000D_	K	"stromal 70 kDa heat shock-related protein, chloroplastic"	LOC107817083	1	0.00016991	97.779	LK(1)TPVQNSLR	3	-4.3503	2	0.942	0.903	0.905	1.112	1.11	1.122
Heat shock protein 70 kDa, peptide-binding domain	0.0574063	A0A1S4CB32	415	1.391	Up	0.0032587_x000D_	K	"stromal 70 kDa heat shock-related protein, chloroplastic"	LOC107817083	1	7.87463e-06	111.63	IPAVQELVK(1)K	3	-0.10701	3	0.88	0.891	0.799	1.144	1.287	1.143
Heat shock protein 70 kDa, peptide-binding domain	0.0574063	I7GVS5	74	0.736	Down	0.00026266_x000D_	K	Heat shock protein 70	NtHsp70	1	2.18729e-32	154.81	NQVAMNPINTVFDAK(1)R	3	-0.15049	5	1.256	1.24	1.169	0.897	0.881	0.919
Heat shock protein 70 kDa, peptide-binding domain	0.0574063	I7GVS5	545	0.717	Down	6.3618E-05_x000D_	K	Heat shock protein 70	NtHsp70	1	1.63731e-07	88.283	VEAK(1)NALENYAYNMR	3	-1.0045	2	1.249	1.271	1.203	0.871	0.902	0.895
Heat shock protein 70 kDa, peptide-binding domain	0.0574063	I7GVS5	191	1.471	Up	0.027435_x000D_	K	Heat shock protein 70	NtHsp70	1	2.94454e-86	212.79	IINEPTAAAIAYGLDK(1)K	3	0.26446	4	0.838	0.714	0.721	0.958	1.335	1.051
Heat shock protein 70 kDa, peptide-binding domain	0.0574063	I7GVS5	252	0.7	Down	0.000156589_x000D_	K	Heat shock protein 70	NtHsp70	1	1.46554e-29	163.9	MVNHFVQEFK(1)R	2	1.0344	4	1.221	1.318	1.238	0.875	0.899	0.871
Heat shock protein 70 kDa, peptide-binding domain	0.0574063	I7GVS5	563	1.346	Up	0.0042169_x000D_	K	Heat shock protein 70	NtHsp70	0.999609	0.000298746	90.412	NTVKDEK(1)IASK	3	0.11427	2	0.854	0.847	0.738	1.094	1.059	1.131
Heat shock protein 70 kDa, peptide-binding domain	0.0574063	I7GVS5	530	0.813	Down	0.025203_x000D_	K	Heat shock protein 70	NtHsp70	1	0.0131935	58.172	MVQEAEK(1)YK	2	1.1861	1	1.103	1.252	1.097	0.944	0.866	0.996
Heat shock protein 70 kDa, peptide-binding domain	0.0574063	I7GVS5	318	0.793	Down	0.0032387_x000D_	K	Heat shock protein 70	NtHsp70	1	0.0224051	56.258	K(1)CMEPVEK	3	-1.0598	2	1.177	1.135	1.185	0.866	0.934	0.974
Heat shock protein 70 kDa, peptide-binding domain	0.0574063	I7GVS5	539	2.524	Up	0.026561_x000D_	K	Heat shock protein 70	NtHsp70	0.999871	0.048105	40.496	YKSEDEEHK(1)K	3	0.24943	1	0.624	0.344	0.499	0.924	1.763	1.015
Heat shock protein 70 kDa, peptide-binding domain	0.0574063	A0A1S3YGZ0	80	0.721	Down	0.041236_x000D_	K	"heat shock 70 kDa protein, mitochondrial"	LOC107775921	1	0.0150778	50.897	NPK(1)VIENAEGSR	2	-0.28155	1	1.02	1.446	1.204	0.825	0.935	0.887
Heat shock protein 70 kDa, peptide-binding domain	0.0574063	A0A1S3YGZ0	110	0.736	Down	0.026995_x000D_	K	"heat shock 70 kDa protein, mitochondrial"	LOC107775921	1	0.000587581	78.324	AELLVGTPAK(1)R	2	-0.091622	2	1.196	1.302	1.126	0.783	1.03	0.856
Heat shock protein 70 kDa, peptide-binding domain	0.0574063	A0A1S4B2J7	545	0.71	Down	0.00023649_x000D_	K	Heat shock cognate 70 kDa protein 2	LOC107803885	0.919484	2.02943e-06	69.289	K(0.081)VEAK(0.919)NALENYSYNMR	3	0.085434	1	1.284	1.27	1.221	0.865	0.882	0.933
Heat shock protein 70 kDa, peptide-binding domain	0.0574063	A0A1S3XTB8	334	0.708	Down	0.0042162_x000D_	K	Heat shock cognate 70 kDa protein 2-like	LOC107768506	1	2.49855e-07	71.592	MDK(1)STVHDVVLVGGSTR	3	0.69247	2	1.227	1.313	1.153	0.807	0.944	0.865
Ferredoxin reductase-type FAD-binding domain	0.0806154	A0A1S3X0Y5	83	1.338	Up	0.031783_x000D_	K	"Ferredoxin--NADP reductase, chloroplastic"	LOC107760150	1	0.000183604	94.465	FRPK(1)EPYIGR	3	-0.11872	1	0.892	0.955	0.809	1.042	1.349	1.163
Ferredoxin reductase-type FAD-binding domain	0.0806154	A0A1S3X0Y5	236	1.233	Up	0.00024445_x000D_	K	"Ferredoxin--NADP reductase, chloroplastic"	LOC107760150	1	1.25631e-12	131.17	MFFEK(1)HEDYK	3	-0.59826	7	0.938	0.93	0.895	1.123	1.128	1.156
Ferredoxin reductase-type FAD-binding domain	0.0806154	A0A1S3X0Y5	79	1.27	Up	0.0046421_x000D_	K	"Ferredoxin--NADP reductase, chloroplastic"	LOC107760150	1	0.000144285	81.904	QDEGVVVNK(1)FRPK	3	0.77474	4	0.949	0.9	0.874	1.082	1.16	1.217
Ferredoxin reductase-type FAD-binding domain	0.0806154	A0A1S3X0Y5	348	1.383	Up	0.0199004_x000D_	K	"Ferredoxin--NADP reductase, chloroplastic"	LOC107760150	1	0.00123302	85.813	DGIVWADYK(1)K	3	-0.25394	5	0.88	0.895	0.835	1.076	1.405	1.129
Ferredoxin reductase-type FAD-binding domain	0.0806154	A0A1S3X0Y5	201	1.268	Up	0.006361_x000D_	K	"Ferredoxin--NADP reductase, chloroplastic"	LOC107760150	1	9.31329e-06	102.64	ITGPVGK(1)EMLMPK	3	-0.15341	4	0.896	0.988	0.848	1.162	1.133	1.168
Ferredoxin reductase-type FAD-binding domain	0.0806154	A0A1S3X0Y5	136	1.604	Up	0.0068353_x000D_	K	"Ferredoxin--NADP reductase, chloroplastic"	LOC107760150	1	6.30072e-13	86.539	EGQSIGVIADGVDANGK(1)PHK	3	-0.094255	1	0.72	0.917	0.784	1.216	1.452	1.215
Ferredoxin reductase-type FAD-binding domain	0.0806154	A0A1S3X0Y5	164	1.203	Up	0.0035798_x000D_	K	"Ferredoxin--NADP reductase, chloroplastic"	LOC107760150	1	5.26395e-10	128.61	TVSLCVK(1)R	3	0.089549	2	0.971	0.94	0.886	1.101	1.111	1.152
Ferredoxin reductase-type FAD-binding domain	0.0806154	A0A1S3X0Y5	177	1.247	Up	0.04314_x000D_	K	"Ferredoxin--NADP reductase, chloroplastic"	LOC107760150	1	6.88828e-10	76.21	GEEVK(1)GVCSNFLCDLKPGAEVK	4	0.011106	1	0.888	0.925	0.93	1.024	1.304	1.092
Ferredoxin reductase-type FAD-binding domain	0.0806154	Q8LRN5	878	1.34	Up	0.0067201_x000D_	K	NADPH oxidase	rbohD	1	0.0166923	67.169	VK(1)SHFAK	3	1.2089	1	0.862	0.817	0.835	1.005	1.188	1.175
Ferredoxin reductase-type FAD-binding domain	0.0806154	A0A1S4A1N0	266	1.261	Up	0.0111407_x000D_	K	Fruit protein pKIWI502-like	LOC107792815	1	1.0552e-11	101.05	AK(1)NIFSPQSTGAVLCGQK	3	0.79376	1	0.954	0.84	0.908	1.219	1.082	1.107
Ferredoxin reductase-type FAD-binding domain	0.0806154	P11605	388	1.459	Up	0.00031722_x000D_	K	Nitrate reductase [NADH] 1	NIA1	1	0.00178807	67.207	GYSYSGGGK(1)K	3	0.53708	1	0.84	0.847	0.784	1.164	1.189	1.251
6-phosphogluconate dehydrogenase, NADP-binding	0.186691	A0A139ZSG9	39	1.266	Up	0.0003229_x000D_	K	"6-phosphogluconate dehydrogenase, decarboxylating"	LOC107779182	1	0.000330405	87.989	STSK(1)VDETVER	2	0.72896	1	0.831	0.874	0.836	1.099	1.066	1.052
6-phosphogluconate dehydrogenase, NADP-binding	0.186691	A0A1S3YLJ1	56	1.33	Up	0.0045245_x000D_	K	Glyoxylate/succinic semialdehyde reductase 1-like	LOC107777564	1	7.83082e-26	132.83	CDELVQHGASVGETPAAVVK(1)K	3	-0.377	1	0.803	0.92	0.913	1.222	1.149	1.134
6-phosphogluconate dehydrogenase, NADP-binding	0.186691	A0A1S3Z6N1	187	1.382	Up	0.000155359_x000D_	K	"glyoxylate/succinic semialdehyde reductase 2, chloroplastic-like"	LOC107783419	1	3.42875e-41	162.76	GYVDVSTVDGETSK(1)LICEHIR	3	-0.61152	1	0.842	0.883	0.828	1.15	1.176	1.202
Porin domain	0.0569114	A9CM22	63	1.257	Up	0.0052199_x000D_	K	Voltage-dependent anion channel	NtVDAC3	1	0.000947235	89.805	NK(1)NITTDIK	3	0.4045	3	0.83	0.898	0.91	1.166	1.099	1.052
Porin domain	0.0569114	A0A1S4CG96	49	1.274	Up	0.044875_x000D_	K	Mitochondrial import receptor subunit TOM40-1-like	LOC107818614	1	6.95023e-07	80.738	EALMSLK(1)PELFEGLR	2	0.55049	2	0.827	0.98	0.828	1.214	1.156	0.988
Porin domain	0.0569114	A0A1S4CBH2	63	1.226	Up	0.028285_x000D_	K	Mitochondrial outer membrane protein porin 2-like	LOC107817209	1	1.98057e-05	113.22	YK(1)NTLIDVK	3	-0.66762	2	0.882	0.862	0.945	1.025	1.217	1.054
Porin domain	0.0569114	A0A1S4CBH2	194	0.621	Down	0.0050969_x000D_	K	Mitochondrial outer membrane protein porin 2-like	LOC107817209	1	0.000951374	60.161	ASYIHHLDALK(1)R	4	0.0077474	1	1.362	1.126	1.326	0.778	0.712	0.88
Sulfate adenylyltransferase catalytic domain	0.0679499	A0A1S4AZ18	401	1.508	Up	0.0072154_x000D_	K	"ATP sulfurylase 1, chloroplastic-like"	LOC107802851	1	0.00046134	89.032	VAAYDK(1)TQNR	2	-0.50279	1	0.709	0.887	0.804	1.112	1.189	1.319
Sulfate adenylyltransferase catalytic domain	0.0679499	A0A1S4AZ18	367	1.455	Up	0.005805_x000D_	K	"ATP sulfurylase 1, chloroplastic-like"	LOC107802851	1	0.00266581	56.174	DPAGMGHPLEK(1)R	3	0.8773	2	0.822	0.914	0.718	1.207	1.164	1.2
Sulfate adenylyltransferase catalytic domain	0.0679499	A0A1S3YMZ4	395	1.328	Up	0.0187236_x000D_	K	ATP sulfurylase 2-like	LOC107777973	1	0.00618004	64.82	DLYDPDHGK(1)K	3	-0.063099	3	0.856	0.859	0.893	1.067	1.325	1.071
Sulfate adenylyltransferase catalytic domain	0.0679499	A0A1S3YMZ4	385	1.428	Up	0.0050242_x000D_	K	ATP sulfurylase 2-like	LOC107777973	1	0.00023473	77.26	DPAGMSHPTEK(1)R	3	-0.92299	3	0.796	0.884	0.84	1.336	1.137	1.125
Sulfate adenylyltransferase catalytic domain	0.0679499	A0A1S3YMZ4	196	1.309	Up	0.0048565_x000D_	K	ATP sulfurylase 2-like	LOC107777973	1	0.000113105	80.69	SIEIYK(1)HNK	3	-0.34377	2	0.904	0.83	0.903	1.233	1.138	1.081
Sulfate adenylyltransferase catalytic domain	0.0679499	A0A1S3YMZ4	422	1.341	Up	0.0041965_x000D_	K	ATP sulfurylase 2-like	LOC107777973	1	0.000542209	94.767	VAAYDTVDK(1)K	2	2.0702	3	0.838	0.865	0.89	1.065	1.251	1.162
Transketolase, C-terminal domain	0.390189	A0A1S4CGM2	488	1.747	Up	0.00027508_x000D_	K	"probable 1-deoxy-D-xylulose-5-phosphate synthase, chloroplastic"	LOC107818796	1	1.17112e-10	81.157	AYDQVVHDVDLQK(1)LPVR	3	0.44724	1	0.719	0.827	0.79	1.341	1.323	1.418
Transketolase, C-terminal domain	0.390189	A0A1S4CGM2	374	0.755	Down	0.00189584_x000D_	K	"probable 1-deoxy-D-xylulose-5-phosphate synthase, chloroplastic"	LOC107818796	1	0.000201572	91.313	AADK(1)YHGVAK	3	0.57995	1	1.105	1.082	1.164	0.801	0.894	0.834
Transketolase, C-terminal domain	0.390189	A0A1S3ZDI1	370	1.293	Up	0.025464_x000D_	K	"transketolase, chloroplastic-like"	LOC107785488	1	1.03081e-06	61.039	SNLGWPYEPFHVPEDVK(1)SHWSR	4	-0.86454	1	0.855	0.984	0.787	1.163	1.182	1.051
Transketolase, C-terminal domain	0.390189	A0A1S3ZDI1	582	1.345	Up	0.0063205_x000D_	K	"transketolase, chloroplastic-like"	LOC107785488	1	2.22063e-07	72.433	PADGNETAGAYK(1)VAVLK	3	-0.18474	1	0.862	0.836	0.865	1.096	1.277	1.073
Linker histone H1/H5, domain H15	0.390189	Q9SLS1	124	0.821	Down	0.0026008_x000D_	K	Histone H1	NtH1	1	0.0425755	47.894	SSYK(1)LPAAR	2	-0.86711	1	1.136	1.161	1.149	0.918	0.998	0.912
Linker histone H1/H5, domain H15	0.390189	Q9SLS1	91	0.729	Down	0.0045578_x000D_	K	Histone H1	NtH1	1	0.00950398	89.355	FIEDK(1)QK	3	0.48987	2	1.236	1.332	1.135	0.949	0.858	0.894
Linker histone H1/H5, domain H15	0.390189	A0A1S4D5Q3	171	1.382	Up	0.0156603_x000D_	K	Uncharacterized protein LOC107826290	LOC107826290	1	0.04214	41.704	GRWDWEIK(1)PK	3	4.14	1	0.871	0.957	0.761	1.094	1.204	1.281
FAD-binding domain	0.0679499	A0A1S4AH78	364	1.914	Up	0.00133952_x000D_	K	"Zeaxanthin epoxidase, chloroplastic"	LOC107797654	1	0.0100151	46.156	DIYDRPPTFNWGK(1)GR	3	0.096002	1	0.718	0.844	0.69	1.57	1.435	1.305
FAD-binding domain	0.0679499	Q9ZS34	281	1.384	Up	0.0091185_x000D_	K	"Geranylgeranyl diphosphate reductase, chloroplastic"	CHLP	1	1.40208e-14	116.04	CDHVAVGTGTVTHK(1)ADIK	3	0.019455	2	0.889	0.846	0.911	1.139	1.383	1.141
FAD-binding domain	0.0679499	Q9ZS34	348	1.398	Up	0.00083955_x000D_	K	"Geranylgeranyl diphosphate reductase, chloroplastic"	CHLP	1	1.93941e-05	87.824	CSGEGIYFAAK(1)SGR	2	1.0306	2	0.88	0.921	0.835	1.251	1.263	1.17
FAD-binding domain	0.0679499	Q9ZS34	379	1.394	Up	0.0142762_x000D_	K	"Geranylgeranyl diphosphate reductase, chloroplastic"	CHLP	1	0.0210602	73.233	YLEK(1)WDK	3	-0.014934	3	0.903	0.888	0.849	1.093	1.413	1.174
FAD-binding domain	0.0679499	Q9ZS34	389	0.774	Down	0.0089623_x000D_	K	"Geranylgeranyl diphosphate reductase, chloroplastic"	CHLP	1	1.37614e-06	102.52	TYWPTYK(1)VLDILQK	3	0.97769	1	1.144	1.154	1.009	0.834	0.817	0.907
Peptidase C1A, papain C-terminal	0.0806154	A0A1S4B1Z6	334	0.725	Down	0.00068027_x000D_	K	Low-temperature-induced cysteine proteinase-like	LOC107803625	1	1.06529e-10	122.08	NSWGASWGEK(1)GYLR	2	0.15864	2	1.236	1.256	1.336	0.946	0.881	0.948
Peptidase C1A, papain C-terminal	0.0806154	A0A1S4B1Z6	291	0.767	Down	0.0121443_x000D_	K	Low-temperature-induced cysteine proteinase-like	LOC107803625	1	2.31248e-05	97.797	DFQHYK(1)SGIFTGK	3	0.18879	1	1.24	1.185	1.266	1.044	0.853	0.935
Peptidase C1A, papain C-terminal	0.0806154	A0A1S3Z5T3	317	0.679	Down	9.6774E-05_x000D_	K	Cathepsin B-like	LOC107783297	1	0.000145518	93.096	GWGDDGYFK(1)IR	2	0.48119	3	1.339	1.249	1.265	0.892	0.857	0.867
Peptidase C1A, papain C-terminal	0.0806154	A0A1S3Z5T3	228	0.68	Down	0.0074181_x000D_	K	Cathepsin B-like	LOC107783297	1	0.00295533	62.466	SK(1)HYGVNAYR	3	0.2775	1	1.296	1.119	1.429	0.851	0.845	0.919
Peptidase C1A, papain C-terminal	0.0806154	A0A1S3YCM0	40	0.341	Down	0.0087644_x000D_	K	Zingipain-2-like	LOC107774651	1	0.010927	75.109	HEK(1)WIVR	3	0.19096	1	1.859	2.346	3.288	1.023	0.621	0.91
Peptidase C1A, papain C-terminal	0.0806154	Q9LRI2	159	0.571	Down	0.00058266_x000D_	K	Cysteine protease	NTCP-23	1	3.59817e-10	123.28	EAGIVSPVK(1)NQGK	3	-0.31129	4	1.372	1.66	1.52	0.854	0.859	0.887
Sulfate adenylyltransferase	0.0679499	A0A1S4AZ18	401	1.508	Up	0.0072154_x000D_	K	"ATP sulfurylase 1, chloroplastic-like"	LOC107802851	1	0.00046134	89.032	VAAYDK(1)TQNR	2	-0.50279	1	0.709	0.887	0.804	1.112	1.189	1.319
Sulfate adenylyltransferase	0.0679499	A0A1S4AZ18	367	1.455	Up	0.005805_x000D_	K	"ATP sulfurylase 1, chloroplastic-like"	LOC107802851	1	0.00266581	56.174	DPAGMGHPLEK(1)R	3	0.8773	2	0.822	0.914	0.718	1.207	1.164	1.2
Sulfate adenylyltransferase	0.0679499	A0A1S3YMZ4	395	1.328	Up	0.0187236_x000D_	K	ATP sulfurylase 2-like	LOC107777973	1	0.00618004	64.82	DLYDPDHGK(1)K	3	-0.063099	3	0.856	0.859	0.893	1.067	1.325	1.071
Sulfate adenylyltransferase	0.0679499	A0A1S3YMZ4	385	1.428	Up	0.0050242_x000D_	K	ATP sulfurylase 2-like	LOC107777973	1	0.00023473	77.26	DPAGMSHPTEK(1)R	3	-0.92299	3	0.796	0.884	0.84	1.336	1.137	1.125
Sulfate adenylyltransferase	0.0679499	A0A1S3YMZ4	196	1.309	Up	0.0048565_x000D_	K	ATP sulfurylase 2-like	LOC107777973	1	0.000113105	80.69	SIEIYK(1)HNK	3	-0.34377	2	0.904	0.83	0.903	1.233	1.138	1.081
Sulfate adenylyltransferase	0.0679499	A0A1S3YMZ4	422	1.341	Up	0.0041965_x000D_	K	ATP sulfurylase 2-like	LOC107777973	1	0.000542209	94.767	VAAYDTVDK(1)K	2	2.0702	3	0.838	0.865	0.89	1.065	1.251	1.162
Pyruvate kinase, alpha/beta	0.0806154	A0A1S3YR78	275	1.292	Up	0.00182468_x000D_	K	Pyruvate kinase	LOC107778911	1	6.1136e-11	94.339	GDLGMEIPVEK(1)IFLAQK	3	0.78358	2	0.87	0.933	0.871	1.12	1.123	1.213
Pyruvate kinase, alpha/beta	0.0806154	A0A1S4BGF6	127	0.772	Down	0.0027953_x000D_	K	Pyruvate kinase	LOC107807979	1	0.000649783	66.708	GDENTICMSYK(1)K	3	-1.0761	1	1.18	1.155	1.14	0.837	0.956	0.888
Pyruvate kinase, alpha/beta	0.0806154	A0A1S4BGF6	273	1.384	Up	0.0090197_x000D_	K	Pyruvate kinase	LOC107807979	1	2.88934e-07	70.41	GDLGMEIPIEK(1)IFLAQK	3	-0.53212	1	0.865	0.801	0.777	1.098	1.257	1.025
Pyruvate kinase, alpha/beta	0.0806154	A0A1S3Y892	503	1.224	Up	0.038501_x000D_	K	Pyruvate kinase	LOC107773422	1	0.000885164	80.69	ASGVIK(1)SHDR	2	0.35125	2	0.974	0.782	0.892	1.105	1.032	1.104
Pyruvate kinase, alpha/beta	0.0806154	A0A1S3Y892	513	0.713	Down	2.445E-05_x000D_	K	Pyruvate kinase	LOC107773422	1	1.20739e-05	82.069	VVICQK(1)VGDASVVK	3	1.6674	2	1.263	1.204	1.247	0.88	0.894	0.873
Pyruvate kinase, alpha/beta	0.0806154	A0A1S4D9F1	308	1.383	Up	0.0106225_x000D_	K	Pyruvate kinase	LOC107827388	1	0.00173556	63.185	CNMAGK(1)PAVVTR	2	-0.79018	1	0.81	0.881	0.813	1.037	1.298	1.129
ATP-grasp fold, subdomain 1	0.115016	A0A1S3YHL0	572	0.761	Down	0.0003186_x000D_	K	"pyruvate, phosphate dikinase, chloroplastic isoform X3"	LOC107776231	1	0.00208138	59.227	K(1)EALDSLLPYQR	3	0.73249	1	1.118	1.199	1.181	0.889	0.871	0.902
ATP-grasp fold, subdomain 1	0.115016	A0A1S4CW91	216	1.373	Up	0.0129211_x000D_	K	"carbamoyl-phosphate synthase large chain, chloroplastic-like"	LOC107823266	1	0.0029154	69.721	K(1)AEDRDLFK	3	0.24652	1	0.904	0.855	0.772	1.081	1.295	1.099
ATP-grasp fold, subdomain 1	0.115016	A0A1S4CW91	919	1.257	Up	0.0071186_x000D_	K	"carbamoyl-phosphate synthase large chain, chloroplastic-like"	LOC107823266	1	0.0117011	62.546	SWTTK(1)LAK	3	-0.27035	1	0.855	0.94	0.87	1.047	1.178	1.124
ATP-grasp fold, subdomain 1	0.115016	A0A1S4D955	188	1.416	Up	0.0060956_x000D_	K	"Succinate--CoA ligase [ADP-forming] subunit beta, mitochondrial"	LOC107827369	1	2.28098e-09	109.07	VPIDVFK(1)GISDEDAAK	3	0.4855	1	0.748	0.868	0.803	1.066	1.255	1.105
Pyruvate/Phosphoenolpyruvate kinase-like domain	0.0467787	A0A1S3YR78	275	1.292	Up	0.00182468_x000D_	K	Pyruvate kinase	LOC107778911	1	6.1136e-11	94.339	GDLGMEIPVEK(1)IFLAQK	3	0.78358	2	0.87	0.933	0.871	1.12	1.123	1.213
Pyruvate/Phosphoenolpyruvate kinase-like domain	0.0467787	A0A1S3YHL0	572	0.761	Down	0.0003186_x000D_	K	"pyruvate, phosphate dikinase, chloroplastic isoform X3"	LOC107776231	1	0.00208138	59.227	K(1)EALDSLLPYQR	3	0.73249	1	1.118	1.199	1.181	0.889	0.871	0.902
Pyruvate/Phosphoenolpyruvate kinase-like domain	0.0467787	A0A1S4BGF6	127	0.772	Down	0.0027953_x000D_	K	Pyruvate kinase	LOC107807979	1	0.000649783	66.708	GDENTICMSYK(1)K	3	-1.0761	1	1.18	1.155	1.14	0.837	0.956	0.888
Pyruvate/Phosphoenolpyruvate kinase-like domain	0.0467787	A0A1S4BGF6	273	1.384	Up	0.0090197_x000D_	K	Pyruvate kinase	LOC107807979	1	2.88934e-07	70.41	GDLGMEIPIEK(1)IFLAQK	3	-0.53212	1	0.865	0.801	0.777	1.098	1.257	1.025
Pyruvate/Phosphoenolpyruvate kinase-like domain	0.0467787	A0A1S3Y892	503	1.224	Up	0.038501_x000D_	K	Pyruvate kinase	LOC107773422	1	0.000885164	80.69	ASGVIK(1)SHDR	2	0.35125	2	0.974	0.782	0.892	1.105	1.032	1.104
Pyruvate/Phosphoenolpyruvate kinase-like domain	0.0467787	A0A1S3Y892	513	0.713	Down	2.445E-05_x000D_	K	Pyruvate kinase	LOC107773422	1	1.20739e-05	82.069	VVICQK(1)VGDASVVK	3	1.6674	2	1.263	1.204	1.247	0.88	0.894	0.873
Pyruvate/Phosphoenolpyruvate kinase-like domain	0.0467787	A0A1S4DJ63	74	1.374	Up	0.025056_x000D_	K	Phosphoenolpyruvate carboxylase-like	LOC107830408	1	0.0238902	49.356	HDPQK(1)LEELGR	2	-1.8664	1	0.843	0.773	0.986	1.241	1.274	1.06
Pyruvate/Phosphoenolpyruvate kinase-like domain	0.0467787	A0A1S3WZB9	891	1.729	Up	0.000158536_x000D_	K	Phosphoenolpyruvate carboxylase 4-like	LOC107759530	1	0.00296844	45.916	ADIPIAK(1)HYDDVLVSETR	3	4.1379	1	0.808	0.786	0.75	1.432	1.278	1.343
Pyruvate/Phosphoenolpyruvate kinase-like domain	0.0467787	A0A1S3WZB9	855	1.586	Up	0.0047609_x000D_	K	Phosphoenolpyruvate carboxylase 4-like	LOC107759530	1	2.02154e-05	102.52	GVCDK(1)GHTEDLR	2	-1.7935	2	0.906	0.818	0.726	1.178	1.402	1.305
Pyruvate/Phosphoenolpyruvate kinase-like domain	0.0467787	A0A1S3WZB9	110	1.684	Up	0.024684_x000D_	K	Phosphoenolpyruvate carboxylase 4-like	LOC107759530	1	0.00410773	79.474	TLQYK(1)HIR	3	-0.55485	1	0.888	0.829	0.663	1.206	1.141	1.662
Pyruvate/Phosphoenolpyruvate kinase-like domain	0.0467787	A0A1S4D9F1	308	1.383	Up	0.0106225_x000D_	K	Pyruvate kinase	LOC107827388	1	0.00173556	63.185	CNMAGK(1)PAVVTR	2	-0.79018	1	0.81	0.881	0.813	1.037	1.298	1.129
Transketolase C-terminal/Pyruvate-ferredoxin oxidoreductase domain II	0.390189	A0A1S4CGM2	488	1.747	Up	0.00027508_x000D_	K	"probable 1-deoxy-D-xylulose-5-phosphate synthase, chloroplastic"	LOC107818796	1	1.17112e-10	81.157	AYDQVVHDVDLQK(1)LPVR	3	0.44724	1	0.719	0.827	0.79	1.341	1.323	1.418
Transketolase C-terminal/Pyruvate-ferredoxin oxidoreductase domain II	0.390189	A0A1S4CGM2	374	0.755	Down	0.00189584_x000D_	K	"probable 1-deoxy-D-xylulose-5-phosphate synthase, chloroplastic"	LOC107818796	1	0.000201572	91.313	AADK(1)YHGVAK	3	0.57995	1	1.105	1.082	1.164	0.801	0.894	0.834
Transketolase C-terminal/Pyruvate-ferredoxin oxidoreductase domain II	0.390189	A0A1S3ZDI1	370	1.293	Up	0.025464_x000D_	K	"transketolase, chloroplastic-like"	LOC107785488	1	1.03081e-06	61.039	SNLGWPYEPFHVPEDVK(1)SHWSR	4	-0.86454	1	0.855	0.984	0.787	1.163	1.182	1.051
Transketolase C-terminal/Pyruvate-ferredoxin oxidoreductase domain II	0.390189	A0A1S3ZDI1	582	1.345	Up	0.0063205_x000D_	K	"transketolase, chloroplastic-like"	LOC107785488	1	2.22063e-07	72.433	PADGNETAGAYK(1)VAVLK	3	-0.18474	1	0.862	0.836	0.865	1.096	1.277	1.073
Ribosomal protein L18e/L15P	0.266248	A0A1S3XSR0	217	1.298	Up	0.010076_x000D_	K	"50S ribosomal protein L15, chloroplastic-like"	LOC107768370	1	7.59549e-25	152.01	EK(1)LEAAGCSLTVLPGRK	4	0.24637	4	0.847	0.885	0.952	1.065	1.243	1.177
Ribosomal protein L18e/L15P	0.266248	A0A1S4DCJ5	47	1.232	Up	0.00135969_x000D_	K	60S ribosomal protein L27a-3-like	LOC107828389	1	2.76603e-15	136.3	ILFDK(1)YHPGYFGK	3	-1.6827	4	0.924	0.872	0.903	1.105	1.071	1.148
Ribosomal protein L18e/L15P	0.266248	A0A1S4DF55	98	1.202	Up	0.0068028_x000D_	K	60S ribosomal protein L18-2-like	LOC107829149	1	5.44718e-10	120.6	AYEVPALK(1)VCALR	2	0.27443	3	0.93	0.935	0.899	1.085	1.181	1.057
Ribosomal protein L18e/L15P	0.266248	A0A1S4DF55	72	1.206	Up	0.0034767_x000D_	K	60S ribosomal protein L18-2-like	LOC107829149	0.78147	0.000699724	73.666	LISYAK(0.781)GK(0.219)EDK	3	1.0824	1	0.937	0.923	0.899	1.103	1.165	1.059
Ribosomal protein L18e/L15P	0.266248	A0A1S4DF55	43	1.201	Up	0.023996_x000D_	K	60S ribosomal protein L18-2-like	LOC107829149	1	0.000129427	98.368	TGSK(1)FNAVILK	2	-0.19316	1	0.939	0.932	0.896	1.113	1.199	1.012
Ubiquitin-conjugating enzyme E2	0.249628	A0A075F2H4	76	0.784	Down	0.043856_x000D_	K	Ubiquitin-conjugating enzyme E2 36-like protein	Ubc13-2	1	0.00805226	50.222	FLTK(1)IYHPNIDK	4	0.047459	1	1.02	1.309	1.07	0.843	0.888	0.934
Ubiquitin-conjugating enzyme E2	0.249628	A0A1S4CLK3	151	1.325	Up	0.034398_x000D_	K	Ubiquitin-conjugating enzyme E2 7-like	LOC107820117	1	0.0392249	55.531	EK(1)RDEFK	3	0.78233	1	0.936	0.768	0.888	1.048	1.299	1.087
Ubiquitin-conjugating enzyme E2	0.249628	A0A1S4D1H7	141	1.299	Up	0.015715_x000D_	K	Probable ubiquitin-conjugating enzyme E2 18	LOC107824880	1	2.76973e-41	166.9	QRPEDNDRYVK(1)NCR	3	-1.0605	2	0.909	0.815	0.881	1.249	1.103	1.033
Ubiquitin-conjugating enzyme E2	0.249628	A0A1S4A2G6	79	1.254	Up	0.0169012_x000D_	K	Ubiquitin-conjugating enzyme E2 variant 1D-like	LOC107793006	0.999423	3.10269e-06	73.279	LFCDK(0.001)DYPEK(0.999)PPSVR	3	-0.42528	3	0.884	0.821	0.93	1.083	1.195	1.027
Mog1/PsbP, alpha/beta/alpha sandwich	0.266248	A0A1S3XWU9	115	1.261	Up	0.035482_x000D_	K	"oxygen-evolving enhancer protein 2-1, chloroplastic-like"	LOC107769475	1	1.57792e-10	127.56	LQVPAK(1)WNPSK	2	0.0514	2	0.923	0.912	0.913	1.219	1.189	1.056
Mog1/PsbP, alpha/beta/alpha sandwich	0.266248	A0A1S3ZHH0	206	1.373	Up	0.0142401_x000D_	K	"psbP-like protein 1, chloroplastic"	LOC107786772	1	2.7362e-25	113.21	HGLTAVCIGNGK(1)FYTLTTGANER	3	-0.84118	1	0.905	0.759	0.918	1.13	1.122	1.294
Mog1/PsbP, alpha/beta/alpha sandwich	0.266248	P18212	112	1.215	Up	0.0128634_x000D_	K	"Oxygen-evolving enhancer protein 2-2, chloroplastic"	PSBP2	1	5.80416e-10	122.69	LQIPSK(1)WNPNK	2	0.70834	3	0.918	0.887	0.953	1.138	1.181	1.032
Mog1/PsbP, alpha/beta/alpha sandwich	0.266248	P18212	106	1.554	Up	0.00046098_x000D_	K	"Oxygen-evolving enhancer protein 2-2, chloroplastic"	PSBP2	1	1.44228e-08	72.568	TDTDFQTYNGDGFK(1)LQIPSK	3	1.4097	1	0.764	0.874	0.802	1.229	1.293	1.27
Mog1/PsbP, alpha/beta/alpha sandwich	0.266248	P18212	234	1.229	Up	0.00146387_x000D_	K	"Oxygen-evolving enhancer protein 2-2, chloroplastic"	PSBP2	1	6.55141e-86	205.06	HQLITATVNDGK(1)LYICK	3	-0.018294	17	0.92	0.891	0.932	1.157	1.141	1.074
Mog1/PsbP, alpha/beta/alpha sandwich	0.266248	P18212	117	1.287	Up	0.045716_x000D_	K	"Oxygen-evolving enhancer protein 2-2, chloroplastic"	PSBP2	1	9.58072e-55	188.39	WNPNK(1)EVEYPGQVLR	2	0.086613	2	0.895	0.894	0.892	1.07	1.279	1.102
Thioredoxin domain	0.00132537	A0A1S4DPM9	462	0.694	Down	0.013903_x000D_	K	Protein disulfide-isomerase	LOC107832078	1	0.000759037	70.438	TK(1)EAIIEFIEK	3	0.55906	1	1.21	1.599	1.311	0.983	0.964	0.913
Thioredoxin domain	0.00132537	A0A1S4DPM9	400	0.603	Down	0.0049833_x000D_	K	Protein disulfide-isomerase	LOC107832078	1	8.74683e-08	96.247	NVLLEFYAPWCGHCK(1)K	4	-1.1285	2	1.346	1.496	1.752	1.011	0.877	0.88
Thioredoxin domain	0.00132537	A0A1S3YPD8	118	0.661	Down	0.0083429_x000D_	K	"peroxiredoxin Q, chloroplastic-like"	LOC107778186	1	0.0102768	87.476	DSYEK(1)FK	3	0.54143	3	1.275	1.274	1.219	0.92	0.697	0.875
Thioredoxin domain	0.00132537	A0A1S4D459	154	1.201	Up	0.03834_x000D_	K	thioredoxin-1-like	LOC107825796	1	4.68279e-05	90.412	SIPTVMIFK(1)DGEK	3	0.46985	2	0.864	0.958	0.921	1	1.195	1.099
Thioredoxin domain	0.00132537	A0A1S3YFK6	661	1.441	Up	0.0047767_x000D_	K	NHL repeat-containing protein 2	LOC107775778	1	4.98341e-07	87.647	K(1)NLLYVADTENHALR	3	-1.3407	1	0.832	0.867	0.785	1.115	1.132	1.333
Thioredoxin domain	0.00132537	A0A1S4CX06	124	1.507	Up	0.0049822_x000D_	K	"peroxiredoxin-2E-2, chloroplastic-like"	LOC107823523	1	0.00135926	67.334	HLPGFVEK(1)SK	3	1.8366	1	0.735	0.891	0.808	1.11	1.26	1.297
Thioredoxin domain	0.00132537	A0A1S4AWU1	60	1.331	Up	0.02306_x000D_	K	"peroxiredoxin-2F, mitochondrial-like"	LOC107802071	1	0.000103916	96.229	FSTTPLK(1)DIFK	3	-0.27626	1	0.836	0.83	0.89	1.005	1.298	1.098
Thioredoxin domain	0.00132537	A0A1S4BZQ6	448	1.419	Up	0.0023429_x000D_	K	Thioredoxin reductase	LOC107813539	1	0.00132708	94.114	HK(1)GQYALR	2	0.93776	2	0.839	0.789	0.842	1.081	1.267	1.156
Thioredoxin domain	0.00132537	A0A1S4BZQ6	455	1.213	Up	0.002817_x000D_	K	Thioredoxin reductase	LOC107813539	1	1.79963e-15	143.04	K(1)LYHESSR	3	0.028657	1	0.883	0.877	0.943	1.074	1.134	1.072
Thioredoxin domain	0.00132537	E5L8B5	127	1.251	Up	0.041681_x000D_	K	Plastid thioredoxin M	LOC107813342	1	0.0270962	68.383	EYAGK(1)LK	2	-0.21244	1	0.944	1.026	0.8	1.19	1.178	1.098
Thioredoxin domain	0.00132537	E5L8B5	180	1.504	Up	0.0053992_x000D_	K	Plastid thioredoxin M	LOC107813342	1	1.72358e-06	112.36	STLTTCIEK(1)FL	2	1.133	8	0.884	0.896	0.759	1.177	1.403	1.239
Thioredoxin domain	0.00132537	E5L8B5	132	1.369	Up	0.0073785_x000D_	K	Plastid thioredoxin M	LOC107813342	1	2.38935e-36	157.85	FFK(1)LNTDESPSTATELGIR	3	-1.8936	3	0.899	0.916	0.839	1.136	1.35	1.147
Thioredoxin domain	0.00132537	A0A1S4BDC1	87	1.206	Up	0.014544_x000D_	K	Probable protein disulfide-isomerase A6	LOC107807082	1	9.3467e-05	91.62	VDCDEHK(1)SVCSK	3	-0.97071	2	0.928	0.896	0.835	1.01	1.133	1.065
Thioredoxin domain	0.00132537	A0A1S4BDC1	204	0.753	Down	0.002001_x000D_	K	Probable protein disulfide-isomerase A6	LOC107807082	1	1.0228e-07	94.203	QEEGVVIANLDADK(1)HR	3	-0.19726	2	1.205	1.22	1.135	0.836	0.93	0.913
Thioredoxin domain	0.00132537	A0A1S4BDC1	57	0.75	Down	0.00136489_x000D_	K	Probable protein disulfide-isomerase A6	LOC107807082	1	1.55889e-23	142.45	AALVEFYAPWCGHCK(1)K	2	4.3559	2	1.252	1.17	1.141	0.85	0.91	0.913
Thioredoxin domain	0.00132537	A0A1S4BDC1	80	0.787	Down	0.030477_x000D_	K	Probable protein disulfide-isomerase A6	LOC107807082	1	0.00101508	58.885	SILIGK(1)VDCDEHK	3	0.22761	1	1.285	1.075	1.104	0.981	0.911	0.834
Thioredoxin domain	0.00132537	A0A1S4BDC1	58	1.214	Up	0.0168408_x000D_	K	Probable protein disulfide-isomerase A6	LOC107807082	1	0.00415602	83.948	K(1)LAPEYEK	3	-0.6199	2	0.881	0.923	0.847	1.025	1.164	1.028
Thioredoxin domain	0.00132537	A0A1S4BDC1	285	0.684	Down	0.0129405_x000D_	K	Probable protein disulfide-isomerase A6	LOC107807082	1	8.80798e-21	147.26	EFVSATNEEK(1)K	2	0.099529	2	1.24	1.266	1.244	0.791	0.919	0.856
Thioredoxin domain	0.00132537	A0A1S4AQI3	134	1.38	Up	0.00073602_x000D_	K	Thioredoxin-1-like	LOC107800160	1	3.83373e-12	103.66	VSCFK(1)LNTDDSPPVATR	3	-1.2645	1	0.806	0.839	0.895	1.131	1.183	1.191
Thioredoxin domain	0.00132537	A0A1S4ASD9	158	0.754	Down	0.033176_x000D_	K	"thioredoxin-like 2, chloroplastic"	LOC107800905	1	0.00255912	59.198	VNFDANK(1)PMCK	3	0.45631	1	1.279	1.167	1.06	0.819	0.815	1.01
Thioredoxin domain	0.00132537	A0A1S4ASD9	191	0.748	Down	0.043959_x000D_	K	"thioredoxin-like 2, chloroplastic"	LOC107800905	1	1.41219e-12	104.88	GADGQLESFSCSLAK(1)FQK	4	0.16295	2	1.359	1.122	1.044	0.787	0.881	0.969
Thioredoxin domain	0.00132537	A0A1S4BDA7	164	1.289	Up	0.0081195_x000D_	K	"2-Cys peroxiredoxin BAS1, chloroplastic"	LOC107807034	1	4.83334e-35	153.65	K(1)SGGLGDLNYPLISDVTK	2	2.2214	6	0.849	0.828	0.902	1.011	1.149	1.164
Thioredoxin domain	0.00132537	A0A1S4BDA7	100	1.243	Up	0.000164149_x000D_	K	"2-Cys peroxiredoxin BAS1, chloroplastic"	LOC107807034	1	0.000395219	97.734	VK(1)LSEYIGK	2	-0.1919	3	0.883	0.852	0.895	1.09	1.102	1.078
Thioredoxin domain	0.00132537	A0A1S4B900	96	1.521	Up	0.0040757_x000D_	K	"peroxiredoxin Q, chloroplastic-like"	LOC107805800	1	0.00123421	49.592	GK(1)PVVVYFYPADETPGCTK	3	-0.2415	1	0.804	0.728	0.879	1.141	1.331	1.196
Thioredoxin domain	0.00132537	A0A1S4D4R5	132	1.268	Up	0.0142806_x000D_	K	"thioredoxin Y1, chloroplastic-like"	LOC107825989	1	6.11209e-06	98.281	IDSEKYPALADK(1)YK	3	0.3196	1	0.903	0.833	0.887	1.102	1.211	1.014
Methioninyl-tRNA synthetase core domain	0.0679499	A0A1S4A2K0	116	1.29	Up	0.00183906_x000D_	K	"methionine--tRNA ligase, chloroplastic/mitochondrial-like"	LOC107793139	1	1.45854e-10	117	K(1)VIFITGTDEHGEK	3	0.42065	1	0.868	0.894	0.88	1.072	1.204	1.133
Methioninyl-tRNA synthetase core domain	0.0679499	A0A1S4AQC1	94	1.213	Up	0.0034181_x000D_	K	probable methionine--tRNA ligase	LOC107800068	1	0.000152862	94.309	YHAIHK(1)EVYK	3	0.06084	2	0.926	0.877	0.915	1.05	1.097	1.15
Cyanobacterial aminoacyl-tRNA synthetase, CAAD domain	0.168516	A0A1S4CLL3	147	1.473	Up	0.0022986_x000D_	K	"protein CURVATURE THYLAKOID 1A, chloroplastic-like"	LOC107820363	1	0.0411028	52.126	YLLFK(1)SSR	2	0.83343	1	0.807	0.862	0.811	1.097	1.296	1.26
Cyanobacterial aminoacyl-tRNA synthetase, CAAD domain	0.168516	A0A1S4CLL3	87	1.5	Up	9.9991E-05_x000D_	K	"protein CURVATURE THYLAKOID 1A, chloroplastic-like"	LOC107820363	1	0.00202748	81.92	EK(1)WDAVENK	3	2.7581	2	0.842	0.787	0.826	1.19	1.26	1.232
Cyanobacterial aminoacyl-tRNA synthetase, CAAD domain	0.168516	A0A1S4CLL3	161	1.552	Up	1.93635E-05_x000D_	K	"protein CURVATURE THYLAKOID 1A, chloroplastic-like"	LOC107820363	1	1.20677e-09	119.27	ELAEDIEQLK(1)K	3	-0.3948	2	0.781	0.822	0.809	1.273	1.244	1.227
Cyanobacterial aminoacyl-tRNA synthetase, CAAD domain	0.168516	A0A1S4CAI8	170	1.299	Up	0.0076426_x000D_	K	"protein CURVATURE THYLAKOID 1B, chloroplastic-like"	LOC107816925	1	0.00439908	86.898	EALISK(1)IK	3	0.093627	3	0.92	0.925	0.827	1.241	1.141	1.09
Glutamate synthase, central-N	0.168516	A0A1S3Z1F3	1310	1.262	Up	0.0070216_x000D_	K	"ferredoxin-dependent glutamate synthase, chloroplastic-like"	LOC107781744	1	0.015622	65.535	DISLMK(1)TR	2	1.7011	1	0.863	0.865	0.921	1.058	1.08	1.204
Glutamate synthase, central-N	0.168516	A0A1S3Z1F3	809	1.282	Up	0.00073831_x000D_	K	"ferredoxin-dependent glutamate synthase, chloroplastic-like"	LOC107781744	1	2.8468e-17	135.81	MPTVTIEQAQK(1)NFCK	3	-0.34558	3	0.856	0.892	0.878	1.07	1.154	1.143
Glutamate synthase, central-N	0.168516	A0A1S3Z1F3	912	1.246	Up	0.0156755_x000D_	K	"ferredoxin-dependent glutamate synthase, chloroplastic-like"	LOC107781744	1	5.21863e-16	121.26	QGGEYHGNNPEMSK(1)LLHK	4	0.15199	2	0.814	0.968	0.888	1.09	1.159	1.077
Glutamate synthase, central-N	0.168516	A0A1S3Z1F3	1363	1.229	Up	0.030557_x000D_	K	"ferredoxin-dependent glutamate synthase, chloroplastic-like"	LOC107781744	1	0.00244433	53.448	IFDAIENEK(1)VVNK	4	-0.17145	1	0.841	1.007	0.842	1.099	1.147	1.061
Glutamate synthase, central-N	0.168516	A0A1S3Z1F3	948	1.208	Up	0.0077564_x000D_	K	"ferredoxin-dependent glutamate synthase, chloroplastic-like"	LOC107781744	1	0.000472837	96.229	DLLEFK(1)SDR	3	0.047685	2	0.895	0.939	0.879	1.05	1.164	1.063
Glutamate synthase, central-N	0.168516	A0A1S3Z1F3	184	1.215	Up	5.5935E-05_x000D_	K	"ferredoxin-dependent glutamate synthase, chloroplastic-like"	LOC107781744	1	5.58272e-17	98.292	LHTGVGMIFLPK(1)DCNQMNEAK	3	-2.7649	2	0.906	0.89	0.906	1.1	1.108	1.076
Glutamate synthase, central-N	0.168516	A0A1S4A4G8	668	1.246	Up	0.0157606_x000D_	K	"ferredoxin-dependent glutamate synthase 1, chloroplastic/mitochondrial-like"	LOC107793691	1	2.85214e-07	68.41	DSHLK(1)AHVLPTFFDVGK	3	0.92982	2	0.836	0.879	0.97	1.092	1.065	1.188
Translation elongation factor EF1A/initiation factor IF2gamma, C-terminal	0.0433407	P68158	363	1.224	Up	0.0034043_x000D_	K	"Elongation factor Tu, chloroplastic"	TUFA	1	7.50154e-05	104.82	GIQK(1)IDIQR	3	-0.523	2	0.931	0.845	0.924	1.088	1.094	1.124
Translation elongation factor EF1A/initiation factor IF2gamma, C-terminal	0.0433407	P68158	328	1.25	Up	0.0120003_x000D_	K	"Elongation factor Tu, chloroplastic"	TUFA	1	1.91209e-10	117	IGDTVDIVGLK(1)DTR	2	-0.1938	2	0.885	0.927	0.863	1.095	1.036	1.213
Translation elongation factor EF1A/initiation factor IF2gamma, C-terminal	0.0433407	A0A1S4DJU8	243	1.287	Up	0.00086468_x000D_	K	Elongation factor 1-alpha	LOC107830554	1	2.38935e-36	157.85	LPLQDVYK(1)IGGIGTVPVGR	2	-0.76573	2	0.843	0.906	0.857	1.13	1.145	1.079
Translation elongation factor EF1A/initiation factor IF2gamma, C-terminal	0.0433407	A0A1S4DJU8	373	1.363	Up	0.0079591_x000D_	K	Elongation factor 1-alpha	LOC107830554	1	0.0449809	59.908	SGK(1)ELEK	2	-0.835	1	0.765	0.919	0.838	1.178	1.192	1.068
Translation elongation factor EF1A/initiation factor IF2gamma, C-terminal	0.0433407	A0A1S4DJU8	318	1.317	Up	0.034121_x000D_	K	Elongation factor 1-alpha	LOC107830554	1	2.48109e-06	101.75	RGYVASNSK(1)DDPAK	3	0.68393	1	0.803	0.832	0.932	1.073	1.294	1.015
Translation elongation factor EF1A/initiation factor IF2gamma, C-terminal	0.0433407	A0A1S4DJU8	441	1.357	Up	0.0073806_x000D_	K	Elongation factor 1-alpha	LOC107830554	1	0.0102768	87.476	VTK(1)AAQK	2	0.15294	2	0.785	0.94	0.801	1.135	1.192	1.102
Translation elongation factor EF1A/initiation factor IF2gamma, C-terminal	0.0433407	A0A1S4DJU8	438	1.262	Up	0.0055767_x000D_	K	Elongation factor 1-alpha	LOC107830554	1	0.00383751	71.153	DPTGAK(1)VTK	2	0.23188	1	0.826	0.919	0.893	1.151	1.048	1.129
Translation elongation factor EF1A/initiation factor IF2gamma, C-terminal	0.0433407	A0A1S3ZTG2	346	0.676	Down	0.029702_x000D_	K	eukaryotic peptide chain release factor GTP-binding subunit ERF3A-like	LOC107790262	1	0.000118187	81.92	VLAIFCDEDK(1)VR	2	-0.03226	2	1.331	1.157	1.344	0.703	1.033	0.856
Translation elongation factor EF1A/initiation factor IF2gamma, C-terminal	0.0433407	A0A1S4CLZ9	482	1.246	Up	0.0177203_x000D_	K	Elongation factor Tu	LOC107820323	1	0.000720836	67.997	TVGAGVIQK(1)ILE	3	0.66222	5	0.831	0.98	0.905	1.07	1.122	1.191
Translation elongation factor EF1A/initiation factor IF2gamma, C-terminal	0.0433407	A0A1S4CLZ9	399	1.605	Up	0.0119779_x000D_	K	Elongation factor Tu	LOC107820323	1	0.00626669	57.347	FEALVYVLK(1)K	3	-0.21366	1	0.701	0.844	0.84	1.083	1.47	1.275
Glutamine synthetase/guanido kinase, catalytic domain	0.0679499	A0A1S3XKM0	327	1.317	Up	0.044718_x000D_	K	Glutamine synthetase	LOC107766022	1	0.000992377	88.596	EEGGFEVIK(1)K	2	-0.90734	4	0.913	0.845	0.888	1.062	1.378	1.044
Glutamine synthetase/guanido kinase, catalytic domain	0.0679499	A0A1S3XKM0	225	1.294	Up	0.0041817_x000D_	K	Glutamine synthetase	LOC107766022	1	2.59522e-25	97.059	WPLGWPVGGYPGPQGPYYCGAGADK(1)SFGR	3	0.1807	9	0.898	0.868	0.904	1.124	1.247	1.085
Glutamine synthetase/guanido kinase, catalytic domain	0.0679499	A0A1S3XKM0	328	1.464	Up	0.000162939_x000D_	K	Glutamine synthetase	LOC107766022	1	0.00632979	76.302	K(1)AILNLSLR	2	-0.58841	1	0.874	0.814	0.817	1.219	1.257	1.191
Glutamine synthetase/guanido kinase, catalytic domain	0.0679499	A0A1S3XKM0	169	1.567	Up	0.0147167_x000D_	K	Glutamine synthetase	LOC107766022	1	0.00117041	65.842	HK(1)AAQIFSDSK	3	-0.40517	1	0.724	0.698	0.987	1.302	1.206	1.267
Glutamine synthetase/guanido kinase, catalytic domain	0.0679499	A0A1S3XKM0	338	1.287	Up	0.0057965_x000D_	K	Glutamine synthetase	LOC107766022	1	2.86155e-66	194.58	HK(1)EHISAYGEGNER	3	-0.52829	16	0.901	0.868	0.908	1.118	1.25	1.078
Glutamine synthetase/guanido kinase, catalytic domain	0.0679499	A0A1S3YNC4	278	1.301	Up	0.0190645_x000D_	K	Glutamine synthetase	LOC107777858	1	5.12934e-06	96.673	HK(1)EHIAAYGEGNER	3	-1.6732	8	0.873	0.774	0.884	1.049	1.219	1.025
Aspartic peptidase domain	0.390189	A0A1S3XB52	130	1.394	Up	0.022757_x000D_	K	Cyprosin-like	LOC107763186	1	0.00056386	94.465	AGK(1)SSTYTR	2	0.0864	1	0.809	0.683	0.937	1.078	1.14	1.167
Aspartic peptidase domain	0.390189	A0A1S3XC61	279	1.214	Up	0.023324_x000D_	K	Aspartyl protease family protein At5g10770-like	LOC107763440	1	9.33736e-06	97.767	GLFGK(1)TAGLIGLGR	2	0.73631	1	0.907	0.906	0.883	1.207	1.05	1.016
Heat shock protein DnaJ, cysteine-rich domain	0.390189	A0A1S3YK08	400	1.223	Up	0.0175645_x000D_	K	Uncharacterized protein LOC107777101 isoform X2	LOC107777101	1	1.57085e-11	81.157	CPYCEGHGFVTCDVCEGK(1)K	4	0.54708	2	0.832	0.968	0.907	1.071	1.166	1.074
Heat shock protein DnaJ, cysteine-rich domain	0.390189	A0A1S4CLW9	146	1.313	Up	0.0048191_x000D_	K	"chaperone protein dnaJ A6, chloroplastic-like"	LOC107820445	1	6.67191e-15	134.88	SIYDK(1)YGEAGLK	3	-0.84767	2	0.856	0.926	0.863	1.066	1.217	1.191
ATPase, F1/V1/A1 complex, alpha/beta subunit, N-terminal domain	0.390189	A0A140G1P7	25	1.493	Up	0.000155183_x000D_	K	ATP synthase subunit alpha	atpA	1	2.26765e-21	130.02	EVK(1)IVNTGTVLQVGDGIAR	3	0.97478	2	0.828	0.848	0.805	1.178	1.279	1.246
ATPase, F1/V1/A1 complex, alpha/beta subunit, N-terminal domain	0.390189	A0A140G1P7	114	1.499	Up	0.0037629_x000D_	K	ATP synthase subunit alpha	atpA	1	0.000197094	83.204	VINALAK(1)PIDGR	2	0.62613	7	0.839	0.806	0.828	1.156	1.402	1.15
ATPase, F1/V1/A1 complex, alpha/beta subunit, N-terminal domain	0.390189	A0A140G1S2	231	1.207	Up	0.039761_x000D_	K	ATP synthase subunit beta	atpB	1	2.47964e-47	141.23	ESGVINEENIAESK(1)VALVYGQMNEPPGAR	3	-0.27911	2	0.864	0.871	1.033	1.13	1.059	1.153
ATPase, F1/V1/A1 complex, alpha/beta subunit, N-terminal domain	0.390189	A0A140G1S2	167	1.29	Up	0.013842_x000D_	K	ATP synthase subunit beta	atpB	1	1.17808e-05	84.297	GGK(1)IGLFGGAGVGK	3	0.23048	2	0.858	0.986	0.84	1.173	1.212	1.078
Translation elongation factor EFG/EF2, domain IV	0.017667	A0A1S4BNL3	203	0.785	Down	0.0074768_x000D_	K	"Elongation factor G, mitochondrial"	LOC107810234	1	0.00176047	83.869	LAFINK(1)LDR	2	-0.88057	1	1.183	1.091	1.214	0.936	0.954	0.849
Translation elongation factor EFG/EF2, domain IV	0.017667	A0A1S3Y0T4	427	1.277	Up	0.0188368_x000D_	K	Elongation factor 2	LOC107770769	1	4.11016e-05	105.52	DLYVK(1)NVQR	2	1.5353	3	0.819	0.917	0.875	1.038	1.235	1.062
Translation elongation factor EFG/EF2, domain IV	0.017667	A0A1S3Y0T4	583	1.238	Up	0.035299_x000D_	K	Elongation factor 2	LOC107770769	1	0.0524764	56.659	SPNK(1)HNR	2	0.065867	1	0.857	0.91	0.896	1.225	0.979	1.094
Translation elongation factor EFG/EF2, domain IV	0.017667	A0A1S3Y0T4	16	1.207	Up	0.0031355_x000D_	K	Elongation factor 2	LOC107770769	1	7.46451e-09	120.06	NIMDYK(1)HNIR	3	-0.23892	8	0.888	0.902	0.912	1.052	1.149	1.059
Translation elongation factor EFG/EF2, domain IV	0.017667	A0A1S4CVZ3	212	1.367	Up	0.0032176_x000D_	K	"Elongation factor G, chloroplastic"	LOC107823197	1	0.00409383	69.721	QADK(1)YGVPR	2	0.075944	1	0.816	0.863	0.893	1.082	1.187	1.248
Translation elongation factor EFG/EF2, domain IV	0.017667	A0A1S4CVZ3	617	1.69	Up	0.00019787_x000D_	K	"Elongation factor G, chloroplastic"	LOC107823197	1	0.00997634	54.486	SEIK(1)GGAVPK	2	-0.48984	1	0.753	0.753	0.788	1.245	1.39	1.243
Riboflavin synthase-like beta-barrel	0.0806154	A0A1S3X0Y5	83	1.338	Up	0.031783_x000D_	K	"Ferredoxin--NADP reductase, chloroplastic"	LOC107760150	1	0.000183604	94.465	FRPK(1)EPYIGR	3	-0.11872	1	0.892	0.955	0.809	1.042	1.349	1.163
Riboflavin synthase-like beta-barrel	0.0806154	A0A1S3X0Y5	236	1.233	Up	0.00024445_x000D_	K	"Ferredoxin--NADP reductase, chloroplastic"	LOC107760150	1	1.25631e-12	131.17	MFFEK(1)HEDYK	3	-0.59826	7	0.938	0.93	0.895	1.123	1.128	1.156
Riboflavin synthase-like beta-barrel	0.0806154	A0A1S3X0Y5	79	1.27	Up	0.0046421_x000D_	K	"Ferredoxin--NADP reductase, chloroplastic"	LOC107760150	1	0.000144285	81.904	QDEGVVVNK(1)FRPK	3	0.77474	4	0.949	0.9	0.874	1.082	1.16	1.217
Riboflavin synthase-like beta-barrel	0.0806154	A0A1S3X0Y5	348	1.383	Up	0.0199004_x000D_	K	"Ferredoxin--NADP reductase, chloroplastic"	LOC107760150	1	0.00123302	85.813	DGIVWADYK(1)K	3	-0.25394	5	0.88	0.895	0.835	1.076	1.405	1.129
Riboflavin synthase-like beta-barrel	0.0806154	A0A1S3X0Y5	201	1.268	Up	0.006361_x000D_	K	"Ferredoxin--NADP reductase, chloroplastic"	LOC107760150	1	9.31329e-06	102.64	ITGPVGK(1)EMLMPK	3	-0.15341	4	0.896	0.988	0.848	1.162	1.133	1.168
Riboflavin synthase-like beta-barrel	0.0806154	A0A1S3X0Y5	136	1.604	Up	0.0068353_x000D_	K	"Ferredoxin--NADP reductase, chloroplastic"	LOC107760150	1	6.30072e-13	86.539	EGQSIGVIADGVDANGK(1)PHK	3	-0.094255	1	0.72	0.917	0.784	1.216	1.452	1.215
Riboflavin synthase-like beta-barrel	0.0806154	A0A1S3X0Y5	164	1.203	Up	0.0035798_x000D_	K	"Ferredoxin--NADP reductase, chloroplastic"	LOC107760150	1	5.26395e-10	128.61	TVSLCVK(1)R	3	0.089549	2	0.971	0.94	0.886	1.101	1.111	1.152
Riboflavin synthase-like beta-barrel	0.0806154	A0A1S3X0Y5	177	1.247	Up	0.04314_x000D_	K	"Ferredoxin--NADP reductase, chloroplastic"	LOC107760150	1	6.88828e-10	76.21	GEEVK(1)GVCSNFLCDLKPGAEVK	4	0.011106	1	0.888	0.925	0.93	1.024	1.304	1.092
Riboflavin synthase-like beta-barrel	0.0806154	Q8LRN5	878	1.34	Up	0.0067201_x000D_	K	NADPH oxidase	rbohD	1	0.0166923	67.169	VK(1)SHFAK	3	1.2089	1	0.862	0.817	0.835	1.005	1.188	1.175
Riboflavin synthase-like beta-barrel	0.0806154	A0A1S4A1N0	266	1.261	Up	0.0111407_x000D_	K	fruit protein pKIWI502-like	LOC107792815	1	1.0552e-11	101.05	AK(1)NIFSPQSTGAVLCGQK	3	0.79376	1	0.954	0.84	0.908	1.219	1.082	1.107
Riboflavin synthase-like beta-barrel	0.0806154	P11605	388	1.459	Up	0.00031722_x000D_	K	Nitrate reductase [NADH] 1	NIA1	1	0.00178807	67.207	GYSYSGGGK(1)K	3	0.53708	1	0.84	0.847	0.784	1.164	1.189	1.251
Outer membrane protein/outer membrane enzyme PagP, beta-barrel	0.0679499	Q84QE8	152	1.525	Up	0.0002835_x000D_	K	Oxygen evolving complex 33 kDa photosystem II protein	PsbO	1	3.00319e-05	73.834	AESVNK(1)NAPPDFQK	3	-3.1152	1	0.801	0.883	0.798	1.284	1.272	1.23
Outer membrane protein/outer membrane enzyme PagP, beta-barrel	0.0679499	Q84QE8	130	1.288	Up	0.0050152_x000D_	K	Oxygen evolving complex 33 kDa photosystem II protein	PsbO	0.814419	8.3112e-41	131.42	GTGTANQCPTIEGGVASFAFK(0.186)PGK(0.814)YNAK	4	0.95188	1	0.871	0.882	0.931	1.241	1.135	1.082
Outer membrane protein/outer membrane enzyme PagP, beta-barrel	0.0679499	Q84QE8	146	1.519	Up	0.00037865_x000D_	K	Oxygen evolving complex 33 kDa photosystem II protein	PsbO	1	4.86323e-11	86.488	FCLEPTSFTVK(1)AESVNK	3	-0.42927	2	0.789	0.868	0.829	1.235	1.323	1.217
Outer membrane protein/outer membrane enzyme PagP, beta-barrel	0.0679499	Q84QE8	160	1.239	Up	0.0064438_x000D_	K	Oxygen evolving complex 33 kDa photosystem II protein	PsbO	1	0.00019535	96.82	NAPPDFQK(1)TK	2	0.30498	3	0.874	0.906	0.95	1.188	1.134	1.06
Outer membrane protein/outer membrane enzyme PagP, beta-barrel	0.0679499	Q84QE8	100	1.342	Up	0.02998_x000D_	K	Oxygen evolving complex 33 kDa photosystem II protein	PsbO	1	2.79687e-09	109.04	RLTFDEIQSK(1)TYMEVK	3	0.52249	1	0.788	1.015	0.84	1.218	1.258	1.072
Outer membrane protein/outer membrane enzyme PagP, beta-barrel	0.0679499	A0A1S3ZHB8	160	1.252	Up	0.019197_x000D_	K	"oxygen-evolving enhancer protein 1, chloroplastic-like"	LOC107786842	1	0.000506839	81.017	NAPPEFQK(1)TK	3	-0.011258	4	0.901	0.933	0.92	1.213	1.213	1.021
Ribosomal protein S5 domain 2-type fold, subgroup	0.0339506	A0A1S3X7H4	27	1.207	Up	0.0135205_x000D_	K	40S ribosomal protein S16-like	LOC107762148	1	7.44912e-34	166.86	TAVAVTHCK(1)R	3	-0.74569	3	0.978	0.88	0.86	1.052	1.132	1.097
Ribosomal protein S5 domain 2-type fold, subgroup	0.0339506	A0A1S3X7H4	18	1.226	Up	0.029064_x000D_	K	40S ribosomal protein S16-like	LOC107762148	1	0.000298746	88.021	K(1)TAVAVTHCK	3	-0.44643	6	1.006	0.817	0.872	1.084	1.122	1.098
Ribosomal protein S5 domain 2-type fold, subgroup	0.0339506	A0A1S3X7H4	106	1.479	Up	0.0151572_x000D_	K	40S ribosomal protein S16-like	LOC107762148	1	0.0046088	82.279	YVDEQSK(1)K	2	-1.0629	2	0.702	0.825	0.883	1.128	1.352	1.085
Ribosomal protein S5 domain 2-type fold, subgroup	0.0339506	A0A1S3X7H4	51	1.216	Up	0.00161577_x000D_	K	40S ribosomal protein S16-like	LOC107762148	1	3.59416e-06	103.97	YK(1)AFEPILLLGR	3	-0.6037	2	0.891	0.922	0.891	1.069	1.147	1.072
Ribosomal protein S5 domain 2-type fold, subgroup	0.0339506	A0A1S3X7H4	110	1.421	Up	0.0045379_x000D_	K	40S ribosomal protein S16-like	LOC107762148	1	0.000114074	113.1	EIK(1)DILVR	2	1.2482	2	0.858	0.763	0.852	1.071	1.262	1.181
Ribosomal protein S5 domain 2-type fold, subgroup	0.0339506	A0A1S3Y0T4	427	1.277	Up	0.0188368_x000D_	K	Elongation factor 2	LOC107770769	1	4.11016e-05	105.52	DLYVK(1)NVQR	2	1.5353	3	0.819	0.917	0.875	1.038	1.235	1.062
Ribosomal protein S5 domain 2-type fold, subgroup	0.0339506	A0A1S3Y0T4	583	1.238	Up	0.035299_x000D_	K	Elongation factor 2	LOC107770769	1	0.0524764	56.659	SPNK(1)HNR	2	0.065867	1	0.857	0.91	0.896	1.225	0.979	1.094
Ribosomal protein S5 domain 2-type fold, subgroup	0.0339506	A0A1S3Y0T4	16	1.207	Up	0.0031355_x000D_	K	Elongation factor 2	LOC107770769	1	7.46451e-09	120.06	NIMDYK(1)HNIR	3	-0.23892	8	0.888	0.902	0.912	1.052	1.149	1.059
Ribosomal protein S5 domain 2-type fold, subgroup	0.0339506	A0A1S3ZF51	380	1.245	Up	0.0123633_x000D_	K	DNA gyrase subunit B	LOC107786139	1	1.19236e-10	80.585	TIDGGTHIDGVK(1)AALTR	3	0.81351	1	0.843	0.933	0.929	1.155	1.173	1.039
Ribosomal protein S5 domain 2-type fold, subgroup	0.0339506	A0A1S4BNL3	203	0.785	Down	0.0074768_x000D_	K	"Elongation factor G, mitochondrial"	LOC107810234	1	0.00176047	83.869	LAFINK(1)LDR	2	-0.88057	1	1.183	1.091	1.214	0.936	0.954	0.849
Ribosomal protein S5 domain 2-type fold, subgroup	0.0339506	A0A1S4BTP3	297	0.762	Down	0.027516_x000D_	K	Diphosphomevalonate decarboxylase	LOC107811776	1	0.000171609	93.098	VIGCVEK(1)WNR	2	0.47593	3	1.35	1.176	1.09	0.831	0.975	0.949
Ribosomal protein S5 domain 2-type fold, subgroup	0.0339506	A0A1S3ZP89	166	1.686	Up	0.017904_x000D_	K	"30S ribosomal protein S9, chloroplastic-like"	LOC107788887	1	0.00141392	66.758	ALLK(1)VSESHR	3	0.17186	1	0.841	0.661	0.783	1.096	1.58	1.177
Ribosomal protein S5 domain 2-type fold, subgroup	0.0339506	A0A1S4CVZ3	212	1.367	Up	0.0032176_x000D_	K	"Elongation factor G, chloroplastic"	LOC107823197	1	0.00409383	69.721	QADK(1)YGVPR	2	0.075944	1	0.816	0.863	0.893	1.082	1.187	1.248
Ribosomal protein S5 domain 2-type fold, subgroup	0.0339506	A0A1S4CVZ3	617	1.69	Up	0.00019787_x000D_	K	"Elongation factor G, chloroplastic"	LOC107823197	1	0.00997634	54.486	SEIK(1)GGAVPK	2	-0.48984	1	0.753	0.753	0.788	1.245	1.39	1.243
Ribosomal protein S5 domain 2-type fold, subgroup	0.0339506	A0A1S4C2S1	259	1.447	Up	0.024115_x000D_	K	40S ribosomal protein S2-3-like	LOC107814537	1	0.000226075	58.246	SPFQEYADILSK(1)PANK	4	0.90175	2	0.746	0.874	0.805	1.077	1.392	1.04
Ribosomal protein S5 domain 2-type fold, subgroup	0.0339506	A0A1S4C2S1	43	1.229	Up	0.033723_x000D_	K	40S ribosomal protein S2-3-like	LOC107814537	1	0.000136317	93.478	ETEEEK(1)WVPVTK	2	-0.28919	2	0.842	0.946	0.885	1.006	1.212	1.068
Ribosomal protein S5 domain 2-type fold, subgroup	0.0339506	A0A1S4C2S1	196	1.292	Up	0.049643_x000D_	K	40S ribosomal protein S2-3-like	LOC107814537	1	1.47373e-07	93.181	K(1)VLQFAGIEDVFTSSR	3	2.33	2	0.874	0.948	0.777	0.977	1.135	1.247
Mss4-like	0.168516	A0A1S3YD74	177	1.251	Up	0.038561_x000D_	K	Peptide methionine sulfoxide reductase B5-like	LOC107774813	1	2.62731e-32	104.53	RIEITCAACGGHLGHVFK(1)GEGFPTPTDER	4	-0.28658	3	0.848	1.039	0.82	1.096	1.135	1.156
Mss4-like	0.168516	A0A1S4DA91	95	1.303	Up	0.003258_x000D_	K	Translationally controlled tumor protein homolog	LOC107827662	1	0.00324239	90.15	YIK(1)NLTPK	2	0.67448	1	0.877	0.824	0.856	1.101	1.188	1.043
PUA-like domain	0.168516	A0A1S4AZ18	401	1.508	Up	0.0072154_x000D_	K	"ATP sulfurylase 1, chloroplastic-like"	LOC107802851	1	0.00046134	89.032	VAAYDK(1)TQNR	2	-0.50279	1	0.709	0.887	0.804	1.112	1.189	1.319
PUA-like domain	0.168516	A0A1S4AZ18	367	1.455	Up	0.005805_x000D_	K	"ATP sulfurylase 1, chloroplastic-like"	LOC107802851	1	0.00266581	56.174	DPAGMGHPLEK(1)R	3	0.8773	2	0.822	0.914	0.718	1.207	1.164	1.2
PUA-like domain	0.168516	A0A1S3YMZ4	395	1.328	Up	0.0187236_x000D_	K	ATP sulfurylase 2-like	LOC107777973	1	0.00618004	64.82	DLYDPDHGK(1)K	3	-0.063099	3	0.856	0.859	0.893	1.067	1.325	1.071
PUA-like domain	0.168516	A0A1S3YMZ4	385	1.428	Up	0.0050242_x000D_	K	ATP sulfurylase 2-like	LOC107777973	1	0.00023473	77.26	DPAGMSHPTEK(1)R	3	-0.92299	3	0.796	0.884	0.84	1.336	1.137	1.125
PUA-like domain	0.168516	A0A1S3YMZ4	196	1.309	Up	0.0048565_x000D_	K	ATP sulfurylase 2-like	LOC107777973	1	0.000113105	80.69	SIEIYK(1)HNK	3	-0.34377	2	0.904	0.83	0.903	1.233	1.138	1.081
PUA-like domain	0.168516	A0A1S3YMZ4	422	1.341	Up	0.0041965_x000D_	K	ATP sulfurylase 2-like	LOC107777973	1	0.000542209	94.767	VAAYDTVDK(1)K	2	2.0702	3	0.838	0.865	0.89	1.065	1.251	1.162
Cyclophilin-type peptidyl-prolyl cis-trans isomerase domain	0.180184	A0A1S4AWT3	138	1.216	Up	0.00099979_x000D_	K	Peptidyl-prolyl cis-trans isomerase	LOC107802154	1	8.25218e-26	152.37	VIK(1)DFMIQGGDFDKGNGTGGK	4	-0.25898	7	0.943	0.873	0.91	1.097	1.114	1.103
Cyclophilin-type peptidyl-prolyl cis-trans isomerase domain	0.180184	A0A1S4AWT3	129	1.317	Up	0.0123045_x000D_	K	Peptidyl-prolyl cis-trans isomerase	LOC107802154	1	9.74989e-15	135.1	GFGYK(1)DSAFHR	2	-0.93007	5	0.821	0.91	0.883	1.168	1.244	1.031
Cyclophilin-type peptidyl-prolyl cis-trans isomerase domain	0.180184	A0A1S3YNJ0	388	1.318	Up	0.00166091_x000D_	K	"peptidyl-prolyl cis-trans isomerase CYP37, chloroplastic-like isoform X2"	LOC107778011	1	0.00236575	67.019	SAK(1)LVEGQDR	2	-2.2174	1	0.915	0.851	0.869	1.212	1.166	1.095
Cyclophilin-type peptidyl-prolyl cis-trans isomerase domain	0.180184	A0A1S4A196	161	0.595	Down	0.0080993_x000D_	K	Peptidyl-prolyl cis-trans isomerase	LOC107792692	1	0.00116562	57.288	CSK(1)PVVIADCGQLC	3	-1.0795	3	1.275	1.484	1.314	0.818	0.803	0.801
Cyclophilin-type peptidyl-prolyl cis-trans isomerase domain	0.180184	A0A1S4A196	132	1.217	Up	0.0044793_x000D_	K	Peptidyl-prolyl cis-trans isomerase	LOC107792692	1	2.62892e-27	139.04	TEWLDGK(1)HVVFGQVVEGYDVIK	4	-0.097029	3	0.935	0.834	0.872	1.06	1.089	1.066
Cyclophilin-type peptidyl-prolyl cis-trans isomerase domain	0.180184	A0A1S4A196	31	0.746	Down	0.00064161_x000D_	K	Peptidyl-prolyl cis-trans isomerase	LOC107792692	1	3.57593e-14	115.87	VVMELYADTVPK(1)TAENFR	3	0.16352	4	1.21	1.232	1.153	0.867	0.935	0.881
Cyclophilin-type peptidyl-prolyl cis-trans isomerase domain	0.180184	A0A1S4D910	181	1.217	Up	0.0454_x000D_	K	"peptidyl-prolyl cis-trans isomerase CYP38, chloroplastic-like"	LOC107827288	1	0.000190922	76.868	SK(1)ADHGVELLNK	3	2.238	1	0.962	0.85	0.895	0.981	1.191	1.122
Cyclophilin-type peptidyl-prolyl cis-trans isomerase domain	0.180184	A0A1S4D0V7	84	1.292	Up	0.020082_x000D_	K	Peptidyl-prolyl cis-trans isomerase	LOC107824613	1	0.0127466	68.657	SGK(1)PLHYK	3	0.78014	3	0.823	0.862	0.838	0.971	1.069	1.219
Cyclophilin-type peptidyl-prolyl cis-trans isomerase domain	0.180184	A0A1S4D0V7	77	1.29	Up	0.0096839_x000D_	K	Peptidyl-prolyl cis-trans isomerase	LOC107824613	1	1.27831e-14	133.32	ALCTGEK(1)GVGK	2	-0.77097	4	0.914	0.772	0.842	1.139	1.078	1.043
Glyceraldehyde 3-phosphate dehydrogenase, NAD(P) binding domain	0.0433407	A0A1S3XP71	443	1.246	Up	0.00130118_x000D_	K	Glyceraldehyde-3-phosphate dehydrogenase	LOC107767301	1	0.000304094	99.5	TNPADK(1)ECK	3	0.51545	3	0.932	0.929	0.88	1.138	1.178	1.099
Glyceraldehyde 3-phosphate dehydrogenase, NAD(P) binding domain	0.0433407	A0A1S3XP71	138	1.243	Up	0.00089842_x000D_	K	Glyceraldehyde-3-phosphate dehydrogenase	LOC107767301	1	6.24704e-10	119.45	YDSMLGTFK(1)ADVK	2	-0.9526	4	0.934	0.939	0.873	1.13	1.154	1.128
Glyceraldehyde 3-phosphate dehydrogenase, NAD(P) binding domain	0.0433407	A0A1S3XP71	157	1.216	Up	0.0033155_x000D_	K	Glyceraldehyde-3-phosphate dehydrogenase	LOC107767301	1	0.00967273	74.424	HIK(1)VVSSR	2	-0.2896	3	0.963	0.909	0.903	1.172	1.123	1.08
Glyceraldehyde 3-phosphate dehydrogenase, NAD(P) binding domain	0.0433407	A0A1S3XP71	129	1.357	Up	0.00021709_x000D_	K	Glyceraldehyde-3-phosphate dehydrogenase	LOC107767301	1	1.40316e-17	133.86	NASHLLK(1)YDSMLGTFK	3	0.55436	7	0.908	0.853	0.866	1.202	1.209	1.154
Glyceraldehyde 3-phosphate dehydrogenase, NAD(P) binding domain	0.0433407	A0A1S4BYQ0	261	0.627	Down	0.0044769_x000D_	K	Glyceraldehyde-3-phosphate dehydrogenase	LOC107813294	1	0.00123531	65.179	EATYDEIK(1)AAIK	2	-3.5044	1	1.277	1.28	1.436	0.724	0.922	0.858
Glyceraldehyde 3-phosphate dehydrogenase, NAD(P) binding domain	0.0433407	A0A1S4BYQ0	217	0.726	Down	0.0025959_x000D_	K	Glyceraldehyde-3-phosphate dehydrogenase	LOC107813294	1	2.82491e-12	99.092	AASFNIIPSSTGAAK(1)AVGK	4	-0.40729	3	1.25	1.241	1.205	0.822	0.967	0.893
Glyceraldehyde 3-phosphate dehydrogenase, NAD(P) binding domain	0.0433407	A0A1S4BYQ0	120	0.666	Down	0.0071438_x000D_	K	Glyceraldehyde-3-phosphate dehydrogenase	LOC107813294	1	0.00203885	77.662	K(1)VIISAPSK	3	-1.1441	4	1.294	1.204	1.372	0.782	0.985	0.812
Glyceraldehyde 3-phosphate dehydrogenase, NAD(P) binding domain	0.0433407	A0A1S4BYQ0	57	0.526	Down	3.6091E-06_x000D_	K	Glyceraldehyde-3-phosphate dehydrogenase	LOC107813294	1	1.93848e-07	105.14	YDSVHGQWK(1)NHELK	4	-0.97343	2	1.416	1.455	1.483	0.778	0.775	0.739
Glyceraldehyde 3-phosphate dehydrogenase, NAD(P) binding domain	0.0433407	A0A1S4BYQ0	253	0.586	Down	0.00081978_x000D_	K	Glyceraldehyde-3-phosphate dehydrogenase	LOC107813294	1	0.000246784	80.69	LEK(1)EATYDEIK	3	0.85597	1	1.436	1.339	1.359	0.729	0.813	0.882
Glyceraldehyde 3-phosphate dehydrogenase, NAD(P) binding domain	0.0433407	A0A1S4BYQ0	307	0.687	Down	0.00086432_x000D_	K	Glyceraldehyde-3-phosphate dehydrogenase	LOC107813294	1	4.11916e-06	107.09	AGIALSK(1)NFVK	2	0.15879	4	1.277	1.215	1.317	0.817	0.922	0.876
Glyceraldehyde 3-phosphate dehydrogenase, NAD(P) binding domain	0.0433407	A0A1S4BYQ0	331	0.665	Down	0.00159806_x000D_	K	Glyceraldehyde-3-phosphate dehydrogenase	LOC107813294	1	0.000355573	71.176	VVDLIK(1)HMASVQ	3	-0.77307	4	1.259	1.421	1.194	0.848	0.882	0.845
Glyceraldehyde 3-phosphate dehydrogenase, NAD(P) binding domain	0.0433407	A0A1S4BYQ0	164	0.579	Down	0.0151614_x000D_	K	Glyceraldehyde-3-phosphate dehydrogenase	LOC107813294	1	2.69128e-32	112.62	EYKPDLNVVSNASCTTNCLAPLAK(1)VIHDR	5	0.22205	2	1.62	1.255	1.291	0.676	0.977	0.758
Glyceraldehyde 3-phosphate dehydrogenase, NAD(P) binding domain	0.0433407	A0A1S4BYQ0	196	0.748	Down	0.00075759_x000D_	K	Glyceraldehyde-3-phosphate dehydrogenase	LOC107813294	1	0.0045075	56.414	TVDGPSAK(1)DWR	3	0.52352	2	1.233	1.232	1.168	0.862	0.941	0.914
Glyceraldehyde 3-phosphate dehydrogenase, NAD(P) binding domain	0.0433407	A0A1S4BYQ0	62	0.533	Down	8.2347E-07_x000D_	K	Glyceraldehyde-3-phosphate dehydrogenase	LOC107813294	1	0.000567894	82.417	NHELK(1)VK	3	0.33845	6	1.451	1.453	1.428	0.779	0.78	0.749
Glyceraldehyde 3-phosphate dehydrogenase, NAD(P) binding domain	0.0433407	A0A1S3YV19	183	1.252	Up	0.032555_x000D_	K	Glyceraldehyde-3-phosphate dehydrogenase	LOC107780142	1	0.00224431	89.171	K(1)VLITAPGK	2	-0.013369	4	0.893	0.933	0.869	1.005	1.26	1.108
Glyceraldehyde 3-phosphate dehydrogenase, NAD(P) binding domain	0.0433407	A0A1S4DBQ6	65	1.35	Up	0.0004999_x000D_	K	Glyceraldehyde-3-phosphate dehydrogenase	LOC107828122	1	1.77906e-17	146.36	HHELK(1)VK	2	-0.05795	20	0.828	0.811	0.867	1.133	1.167	1.084
Alkyl hydroperoxide reductase subunit C/ Thiol specific antioxidant	0.115016	A0A1S3YPD8	118	0.661	Down	0.0083429_x000D_	K	"peroxiredoxin Q, chloroplastic-like"	LOC107778186	1	0.0102768	87.476	DSYEK(1)FK	3	0.54143	3	1.275	1.274	1.219	0.92	0.697	0.875
Alkyl hydroperoxide reductase subunit C/ Thiol specific antioxidant	0.115016	A0A1S4BDA7	164	1.289	Up	0.0081195_x000D_	K	"2-Cys peroxiredoxin BAS1, chloroplastic"	LOC107807034	1	4.83334e-35	153.65	K(1)SGGLGDLNYPLISDVTK	2	2.2214	6	0.849	0.828	0.902	1.011	1.149	1.164
Alkyl hydroperoxide reductase subunit C/ Thiol specific antioxidant	0.115016	A0A1S4BDA7	100	1.243	Up	0.000164149_x000D_	K	"2-Cys peroxiredoxin BAS1, chloroplastic"	LOC107807034	1	0.000395219	97.734	VK(1)LSEYIGK	2	-0.1919	3	0.883	0.852	0.895	1.09	1.102	1.078
Alkyl hydroperoxide reductase subunit C/ Thiol specific antioxidant	0.115016	A0A1S4B900	96	1.521	Up	0.0040757_x000D_	K	"peroxiredoxin Q, chloroplastic-like"	LOC107805800	1	0.00123421	49.592	GK(1)PVVVYFYPADETPGCTK	3	-0.2415	1	0.804	0.728	0.879	1.141	1.331	1.196
Glyceraldehyde 3-phosphate dehydrogenase, catalytic domain	0.0433407	A0A1S3XP71	443	1.246	Up	0.00130118_x000D_	K	Glyceraldehyde-3-phosphate dehydrogenase	LOC107767301	1	0.000304094	99.5	TNPADK(1)ECK	3	0.51545	3	0.932	0.929	0.88	1.138	1.178	1.099
Glyceraldehyde 3-phosphate dehydrogenase, catalytic domain	0.0433407	A0A1S3XP71	138	1.243	Up	0.00089842_x000D_	K	Glyceraldehyde-3-phosphate dehydrogenase	LOC107767301	1	6.24704e-10	119.45	YDSMLGTFK(1)ADVK	2	-0.9526	4	0.934	0.939	0.873	1.13	1.154	1.128
Glyceraldehyde 3-phosphate dehydrogenase, catalytic domain	0.0433407	A0A1S3XP71	157	1.216	Up	0.0033155_x000D_	K	Glyceraldehyde-3-phosphate dehydrogenase	LOC107767301	1	0.00967273	74.424	HIK(1)VVSSR	2	-0.2896	3	0.963	0.909	0.903	1.172	1.123	1.08
Glyceraldehyde 3-phosphate dehydrogenase, catalytic domain	0.0433407	A0A1S3XP71	129	1.357	Up	0.00021709_x000D_	K	Glyceraldehyde-3-phosphate dehydrogenase	LOC107767301	1	1.40316e-17	133.86	NASHLLK(1)YDSMLGTFK	3	0.55436	7	0.908	0.853	0.866	1.202	1.209	1.154
Glyceraldehyde 3-phosphate dehydrogenase, catalytic domain	0.0433407	A0A1S4BYQ0	261	0.627	Down	0.0044769_x000D_	K	Glyceraldehyde-3-phosphate dehydrogenase	LOC107813294	1	0.00123531	65.179	EATYDEIK(1)AAIK	2	-3.5044	1	1.277	1.28	1.436	0.724	0.922	0.858
Glyceraldehyde 3-phosphate dehydrogenase, catalytic domain	0.0433407	A0A1S4BYQ0	217	0.726	Down	0.0025959_x000D_	K	Glyceraldehyde-3-phosphate dehydrogenase	LOC107813294	1	2.82491e-12	99.092	AASFNIIPSSTGAAK(1)AVGK	4	-0.40729	3	1.25	1.241	1.205	0.822	0.967	0.893
Glyceraldehyde 3-phosphate dehydrogenase, catalytic domain	0.0433407	A0A1S4BYQ0	120	0.666	Down	0.0071438_x000D_	K	Glyceraldehyde-3-phosphate dehydrogenase	LOC107813294	1	0.00203885	77.662	K(1)VIISAPSK	3	-1.1441	4	1.294	1.204	1.372	0.782	0.985	0.812
Glyceraldehyde 3-phosphate dehydrogenase, catalytic domain	0.0433407	A0A1S4BYQ0	57	0.526	Down	3.6091E-06_x000D_	K	Glyceraldehyde-3-phosphate dehydrogenase	LOC107813294	1	1.93848e-07	105.14	YDSVHGQWK(1)NHELK	4	-0.97343	2	1.416	1.455	1.483	0.778	0.775	0.739
Glyceraldehyde 3-phosphate dehydrogenase, catalytic domain	0.0433407	A0A1S4BYQ0	253	0.586	Down	0.00081978_x000D_	K	Glyceraldehyde-3-phosphate dehydrogenase	LOC107813294	1	0.000246784	80.69	LEK(1)EATYDEIK	3	0.85597	1	1.436	1.339	1.359	0.729	0.813	0.882
Glyceraldehyde 3-phosphate dehydrogenase, catalytic domain	0.0433407	A0A1S4BYQ0	307	0.687	Down	0.00086432_x000D_	K	Glyceraldehyde-3-phosphate dehydrogenase	LOC107813294	1	4.11916e-06	107.09	AGIALSK(1)NFVK	2	0.15879	4	1.277	1.215	1.317	0.817	0.922	0.876
Glyceraldehyde 3-phosphate dehydrogenase, catalytic domain	0.0433407	A0A1S4BYQ0	331	0.665	Down	0.00159806_x000D_	K	Glyceraldehyde-3-phosphate dehydrogenase	LOC107813294	1	0.000355573	71.176	VVDLIK(1)HMASVQ	3	-0.77307	4	1.259	1.421	1.194	0.848	0.882	0.845
Glyceraldehyde 3-phosphate dehydrogenase, catalytic domain	0.0433407	A0A1S4BYQ0	164	0.579	Down	0.0151614_x000D_	K	Glyceraldehyde-3-phosphate dehydrogenase	LOC107813294	1	2.69128e-32	112.62	EYKPDLNVVSNASCTTNCLAPLAK(1)VIHDR	5	0.22205	2	1.62	1.255	1.291	0.676	0.977	0.758
Glyceraldehyde 3-phosphate dehydrogenase, catalytic domain	0.0433407	A0A1S4BYQ0	196	0.748	Down	0.00075759_x000D_	K	Glyceraldehyde-3-phosphate dehydrogenase	LOC107813294	1	0.0045075	56.414	TVDGPSAK(1)DWR	3	0.52352	2	1.233	1.232	1.168	0.862	0.941	0.914
Glyceraldehyde 3-phosphate dehydrogenase, catalytic domain	0.0433407	A0A1S4BYQ0	62	0.533	Down	8.2347E-07_x000D_	K	Glyceraldehyde-3-phosphate dehydrogenase	LOC107813294	1	0.000567894	82.417	NHELK(1)VK	3	0.33845	6	1.451	1.453	1.428	0.779	0.78	0.749
Glyceraldehyde 3-phosphate dehydrogenase, catalytic domain	0.0433407	A0A1S3YV19	183	1.252	Up	0.032555_x000D_	K	Glyceraldehyde-3-phosphate dehydrogenase	LOC107780142	1	0.00224431	89.171	K(1)VLITAPGK	2	-0.013369	4	0.893	0.933	0.869	1.005	1.26	1.108
Glyceraldehyde 3-phosphate dehydrogenase, catalytic domain	0.0433407	A0A1S4DBQ6	65	1.35	Up	0.0004999_x000D_	K	Glyceraldehyde-3-phosphate dehydrogenase	LOC107828122	1	1.77906e-17	146.36	HHELK(1)VK	2	-0.05795	20	0.828	0.811	0.867	1.133	1.167	1.084
Transcription factor, GTP-binding domain	5.24982e-05	P68158	363	1.224	Up	0.0034043_x000D_	K	"Elongation factor Tu, chloroplastic"	TUFA	1	7.50154e-05	104.82	GIQK(1)IDIQR	3	-0.523	2	0.931	0.845	0.924	1.088	1.094	1.124
Transcription factor, GTP-binding domain	5.24982e-05	P68158	328	1.25	Up	0.0120003_x000D_	K	"Elongation factor Tu, chloroplastic"	TUFA	1	1.91209e-10	117	IGDTVDIVGLK(1)DTR	2	-0.1938	2	0.885	0.927	0.863	1.095	1.036	1.213
Transcription factor, GTP-binding domain	5.24982e-05	A0A1S3ZNY6	534	0.798	Down	0.0155816_x000D_	K	GTP-binding protein TypA/BipA homolog	LOC107788877	1	0.00120884	87.895	AFLTYEK(1)YR	2	0.2236	1	1.147	1.298	1.097	0.909	0.983	0.935
Transcription factor, GTP-binding domain	5.24982e-05	A0A1S3Y0T4	427	1.277	Up	0.0188368_x000D_	K	Elongation factor 2	LOC107770769	1	4.11016e-05	105.52	DLYVK(1)NVQR	2	1.5353	3	0.819	0.917	0.875	1.038	1.235	1.062
Transcription factor, GTP-binding domain	5.24982e-05	A0A1S3Y0T4	583	1.238	Up	0.035299_x000D_	K	Elongation factor 2	LOC107770769	1	0.0524764	56.659	SPNK(1)HNR	2	0.065867	1	0.857	0.91	0.896	1.225	0.979	1.094
Transcription factor, GTP-binding domain	5.24982e-05	A0A1S3Y0T4	16	1.207	Up	0.0031355_x000D_	K	Elongation factor 2	LOC107770769	1	7.46451e-09	120.06	NIMDYK(1)HNIR	3	-0.23892	8	0.888	0.902	0.912	1.052	1.149	1.059
Transcription factor, GTP-binding domain	5.24982e-05	A0A1S3ZTG2	346	0.676	Down	0.029702_x000D_	K	Eukaryotic peptide chain release factor GTP-binding subunit ERF3A-like	LOC107790262	1	0.000118187	81.92	VLAIFCDEDK(1)VR	2	-0.03226	2	1.331	1.157	1.344	0.703	1.033	0.856
Transcription factor, GTP-binding domain	5.24982e-05	A0A1S4CLZ9	482	1.246	Up	0.0177203_x000D_	K	Elongation factor Tu	LOC107820323	1	0.000720836	67.997	TVGAGVIQK(1)ILE	3	0.66222	5	0.831	0.98	0.905	1.07	1.122	1.191
Transcription factor, GTP-binding domain	5.24982e-05	A0A1S4CLZ9	399	1.605	Up	0.0119779_x000D_	K	Elongation factor Tu	LOC107820323	1	0.00626669	57.347	FEALVYVLK(1)K	3	-0.21366	1	0.701	0.844	0.84	1.083	1.47	1.275
Transcription factor, GTP-binding domain	5.24982e-05	A0A1S4BNL3	203	0.785	Down	0.0074768_x000D_	K	"Elongation factor G, mitochondrial"	LOC107810234	1	0.00176047	83.869	LAFINK(1)LDR	2	-0.88057	1	1.183	1.091	1.214	0.936	0.954	0.849
Transcription factor, GTP-binding domain	5.24982e-05	A0A1S4C4L0	151	1.427	Up	0.0127035_x000D_	K	GTP-binding protein TypA/BipA homolog	LOC107815102	1	1.90842e-06	63.96	DTK(1)INIIDTPGHSDFGGEVER	3	-0.63608	1	0.905	0.747	0.905	1.119	1.34	1.189
Transcription factor, GTP-binding domain	5.24982e-05	A0A1S4C4L0	341	1.642	Up	0.0048369_x000D_	K	GTP-binding protein TypA/BipA homolog	LOC107815102	1	0.00185474	57.434	VSELFVYEK(1)FSR	3	-0.64453	1	0.865	0.672	0.843	1.28	1.397	1.23
Transcription factor, GTP-binding domain	5.24982e-05	A0A1S4C4L0	406	1.351	Up	0.004536_x000D_	K	GTP-binding protein TypA/BipA homolog	LOC107815102	1	0.0513591	49.472	EGK(1)YVTSR	2	0.75779	1	0.937	0.813	0.878	1.132	1.26	1.158
Transcription factor, GTP-binding domain	5.24982e-05	A0A1S4DJU8	243	1.287	Up	0.00086468_x000D_	K	Elongation factor 1-alpha	LOC107830554	1	2.38935e-36	157.85	LPLQDVYK(1)IGGIGTVPVGR	2	-0.76573	2	0.843	0.906	0.857	1.13	1.145	1.079
Transcription factor, GTP-binding domain	5.24982e-05	A0A1S4DJU8	373	1.363	Up	0.0079591_x000D_	K	Elongation factor 1-alpha	LOC107830554	1	0.0449809	59.908	SGK(1)ELEK	2	-0.835	1	0.765	0.919	0.838	1.178	1.192	1.068
Transcription factor, GTP-binding domain	5.24982e-05	A0A1S4DJU8	318	1.317	Up	0.034121_x000D_	K	Elongation factor 1-alpha	LOC107830554	1	2.48109e-06	101.75	RGYVASNSK(1)DDPAK	3	0.68393	1	0.803	0.832	0.932	1.073	1.294	1.015
Transcription factor, GTP-binding domain	5.24982e-05	A0A1S4DJU8	441	1.357	Up	0.0073806_x000D_	K	Elongation factor 1-alpha	LOC107830554	1	0.0102768	87.476	VTK(1)AAQK	2	0.15294	2	0.785	0.94	0.801	1.135	1.192	1.102
Transcription factor, GTP-binding domain	5.24982e-05	A0A1S4DJU8	438	1.262	Up	0.0055767_x000D_	K	Elongation factor 1-alpha	LOC107830554	1	0.00383751	71.153	DPTGAK(1)VTK	2	0.23188	1	0.826	0.919	0.893	1.151	1.048	1.129
Transcription factor, GTP-binding domain	5.24982e-05	A0A1S4DLC0	927	1.795	Up	0.00304_x000D_	K	"translation initiation factor IF-2, chloroplastic-like"	LOC107830987	1	3.92825e-11	92.264	VAGCMVTEGK(1)VVEDCGIR	3	1.2542	1	0.736	0.872	0.67	1.419	1.438	1.231
Transcription factor, GTP-binding domain	5.24982e-05	A0A1S4CVZ3	212	1.367	Up	0.0032176_x000D_	K	"Elongation factor G, chloroplastic"	LOC107823197	1	0.00409383	69.721	QADK(1)YGVPR	2	0.075944	1	0.816	0.863	0.893	1.082	1.187	1.248
Transcription factor, GTP-binding domain	5.24982e-05	A0A1S4CVZ3	617	1.69	Up	0.00019787_x000D_	K	"Elongation factor G, chloroplastic"	LOC107823197	1	0.00997634	54.486	SEIK(1)GGAVPK	2	-0.48984	1	0.753	0.753	0.788	1.245	1.39	1.243
Domain of unknown function DUF642	0.0679499	A0A1S4D4H3	309	1.456	Up	0.0165775_x000D_	K	Uncharacterized protein LOC107825902	LOC107825902	1	0.0140921	66.568	ETFK(1)VPFK	2	0.74609	2	0.708	0.897	0.786	1.014	1.222	1.246
Domain of unknown function DUF642	0.0679499	A0A1S4D4H3	321	1.366	Up	0.027722_x000D_	K	Uncharacterized protein LOC107825902	LOC107825902	1	0.00263806	71.153	GSFK(1)TVSFK	2	0.61899	2	0.71	0.929	0.852	1.039	1.232	1.131
Domain of unknown function DUF642	0.0679499	A0A1S4D4H3	313	1.246	Up	0.039859_x000D_	K	Uncharacterized protein LOC107825902	LOC107825902	1	0.0396969	52.49	VPFK(1)SQGK	2	0.11821	1	0.868	0.818	0.947	0.97	1.174	1.136
Domain of unknown function DUF642	0.0679499	A0A1S3XWU4	278	0.783	Down	0.007203_x000D_	K	Uncharacterized protein LOC107769471	LOC107769471	1	0.000275983	73.927	TTIGK(1)MYELSFK	3	0.42758	1	1.082	1.148	1.261	0.934	0.88	0.92
NADP-dependent oxidoreductase domain	0.266248	A0A1S4D0E8	94	1.209	Up	0.0033012_x000D_	K	L-galactose dehydrogenase-like isoform X2	LOC107824481	1	0.000278579	91.812	YK(1)EGFDFSAER	2	-0.4149	1	0.952	0.897	0.878	1.095	1.066	1.135
NADP-dependent oxidoreductase domain	0.266248	A0A1S3XC53	144	1.321	Up	0.029536_x000D_	K	Protein tas-like	LOC107763504	1	0.00816474	50.108	VILATK(1)VCGYSER	3	2.1092	1	0.794	1.021	0.798	1.106	1.15	1.197
NADP-dependent oxidoreductase domain	0.266248	A0A1S3XDV8	152	1.381	Up	0.00051852_x000D_	K	"uncharacterized oxidoreductase At1g06690, chloroplastic-like"	LOC107764022	1	0.000121745	73.834	QSVLAALK(1)DSLAR	3	-0.76524	1	0.863	0.865	0.888	1.178	1.158	1.277
NADP-dependent oxidoreductase domain	0.266248	A0A1S3XDV8	203	1.48	Up	0.000120316_x000D_	K	"uncharacterized oxidoreductase At1g06690, chloroplastic-like"	LOC107764022	1	0.00105144	73.435	AVGVSNYSEK(1)R	2	1.5837	2	0.807	0.853	0.869	1.244	1.281	1.219
Ribosomal protein S5 domain 2-type fold	0.0944342	A0A1S3X7H4	27	1.207	Up	0.0135205_x000D_	K	40S ribosomal protein S16-like	LOC107762148	1	7.44912e-34	166.86	TAVAVTHCK(1)R	3	-0.74569	3	0.978	0.88	0.86	1.052	1.132	1.097
Ribosomal protein S5 domain 2-type fold	0.0944342	A0A1S3X7H4	18	1.226	Up	0.029064_x000D_	K	40S ribosomal protein S16-like	LOC107762148	1	0.000298746	88.021	K(1)TAVAVTHCK	3	-0.44643	6	1.006	0.817	0.872	1.084	1.122	1.098
Ribosomal protein S5 domain 2-type fold	0.0944342	A0A1S3X7H4	106	1.479	Up	0.0151572_x000D_	K	40S ribosomal protein S16-like	LOC107762148	1	0.0046088	82.279	YVDEQSK(1)K	2	-1.0629	2	0.702	0.825	0.883	1.128	1.352	1.085
Ribosomal protein S5 domain 2-type fold	0.0944342	A0A1S3X7H4	51	1.216	Up	0.00161577_x000D_	K	40S ribosomal protein S16-like	LOC107762148	1	3.59416e-06	103.97	YK(1)AFEPILLLGR	3	-0.6037	2	0.891	0.922	0.891	1.069	1.147	1.072
Ribosomal protein S5 domain 2-type fold	0.0944342	A0A1S3X7H4	110	1.421	Up	0.0045379_x000D_	K	40S ribosomal protein S16-like	LOC107762148	1	0.000114074	113.1	EIK(1)DILVR	2	1.2482	2	0.858	0.763	0.852	1.071	1.262	1.181
Ribosomal protein S5 domain 2-type fold	0.0944342	A0A1S3Y0T4	427	1.277	Up	0.0188368_x000D_	K	Elongation factor 2	LOC107770769	1	4.11016e-05	105.52	DLYVK(1)NVQR	2	1.5353	3	0.819	0.917	0.875	1.038	1.235	1.062
Ribosomal protein S5 domain 2-type fold	0.0944342	A0A1S3Y0T4	583	1.238	Up	0.035299_x000D_	K	Elongation factor 2	LOC107770769	1	0.0524764	56.659	SPNK(1)HNR	2	0.065867	1	0.857	0.91	0.896	1.225	0.979	1.094
Ribosomal protein S5 domain 2-type fold	0.0944342	A0A1S3Y0T4	16	1.207	Up	0.0031355_x000D_	K	Elongation factor 2	LOC107770769	1	7.46451e-09	120.06	NIMDYK(1)HNIR	3	-0.23892	8	0.888	0.902	0.912	1.052	1.149	1.059
Ribosomal protein S5 domain 2-type fold	0.0944342	A0A1S3ZF51	380	1.245	Up	0.0123633_x000D_	K	DNA gyrase subunit B	LOC107786139	1	1.19236e-10	80.585	TIDGGTHIDGVK(1)AALTR	3	0.81351	1	0.843	0.933	0.929	1.155	1.173	1.039
Ribosomal protein S5 domain 2-type fold	0.0944342	A0A1S4BNL3	203	0.785	Down	0.0074768_x000D_	K	"Elongation factor G, mitochondrial"	LOC107810234	1	0.00176047	83.869	LAFINK(1)LDR	2	-0.88057	1	1.183	1.091	1.214	0.936	0.954	0.849
Ribosomal protein S5 domain 2-type fold	0.0944342	A0A1S4BTP3	297	0.762	Down	0.027516_x000D_	K	Diphosphomevalonate decarboxylase	LOC107811776	1	0.000171609	93.098	VIGCVEK(1)WNR	2	0.47593	3	1.35	1.176	1.09	0.831	0.975	0.949
Ribosomal protein S5 domain 2-type fold	0.0944342	A0A1S3ZP89	166	1.686	Up	0.017904_x000D_	K	"30S ribosomal protein S9, chloroplastic-like"	LOC107788887	1	0.00141392	66.758	ALLK(1)VSESHR	3	0.17186	1	0.841	0.661	0.783	1.096	1.58	1.177
Ribosomal protein S5 domain 2-type fold	0.0944342	A0A1S4CVZ3	212	1.367	Up	0.0032176_x000D_	K	"Elongation factor G, chloroplastic"	LOC107823197	1	0.00409383	69.721	QADK(1)YGVPR	2	0.075944	1	0.816	0.863	0.893	1.082	1.187	1.248
Ribosomal protein S5 domain 2-type fold	0.0944342	A0A1S4CVZ3	617	1.69	Up	0.00019787_x000D_	K	"Elongation factor G, chloroplastic"	LOC107823197	1	0.00997634	54.486	SEIK(1)GGAVPK	2	-0.48984	1	0.753	0.753	0.788	1.245	1.39	1.243
Ribosomal protein S5 domain 2-type fold	0.0944342	A0A1S4C2S1	259	1.447	Up	0.024115_x000D_	K	40S ribosomal protein S2-3-like	LOC107814537	1	0.000226075	58.246	SPFQEYADILSK(1)PANK	4	0.90175	2	0.746	0.874	0.805	1.077	1.392	1.04
Ribosomal protein S5 domain 2-type fold	0.0944342	A0A1S4C2S1	43	1.229	Up	0.033723_x000D_	K	40S ribosomal protein S2-3-like	LOC107814537	1	0.000136317	93.478	ETEEEK(1)WVPVTK	2	-0.28919	2	0.842	0.946	0.885	1.006	1.212	1.068
Ribosomal protein S5 domain 2-type fold	0.0944342	A0A1S4C2S1	196	1.292	Up	0.049643_x000D_	K	40S ribosomal protein S2-3-like	LOC107814537	1	1.47373e-07	93.181	K(1)VLQFAGIEDVFTSSR	3	2.33	2	0.874	0.948	0.777	0.977	1.135	1.247
Smr domain	0.0679499	A0A1S4CCI1	90	1.206	Up	0.0025351_x000D_	K	"pentatricopeptide repeat-containing protein At4g16390, chloroplastic"	LOC107817588	1	0.0240184	70.856	QK(1)SYDSR	2	-0.35741	1	0.949	0.883	0.921	1.122	1.132	1.067
Smr domain	0.0679499	A0A1S4CCI1	509	1.21	Up	0.0063212_x000D_	K	"pentatricopeptide repeat-containing protein At4g16390, chloroplastic"	LOC107817588	1	8.15008e-06	105.98	ANPK(1)LGYVVK	3	0.4475	2	0.903	0.98	0.868	1.118	1.12	1.092
Smr domain	0.0679499	A0A1S4CCI1	493	1.234	Up	0.0123364_x000D_	K	"pentatricopeptide repeat-containing protein At4g16390, chloroplastic"	LOC107817588	1	2.73126e-28	147.06	FTGCLLNVLTQTPK(1)EDLHK	3	0.63496	2	0.925	0.832	0.962	1.075	1.162	1.118
Smr domain	0.0679499	A0A1S3ZSI0	437	1.395	Up	0.0184797_x000D_	K	"pentatricopeptide repeat-containing protein At1g74850, chloroplastic-like"	LOC107789959	1	0.0180682	63.076	GGLHDDAK(1)R	2	0.89228	1	0.757	0.933	0.868	1.085	1.333	1.15
PsbQ-like domain	0.0679499	A0A1S3XRM3	136	1.58	Up	0.00064224_x000D_	K	"oxygen-evolving enhancer protein 3-2, chloroplastic-like"	LOC107767928	1	0.00225271	67.997	DSAK(1)EIVSVK	2	0.36396	1	0.757	0.787	0.86	1.323	1.199	1.276
PsbQ-like domain	0.0679499	A0A1S3XRM3	204	1.234	Up	0.00140369_x000D_	K	"oxygen-evolving enhancer protein 3-2, chloroplastic-like"	LOC107767928	1	0.00041354	91.658	TK(1)NSPEAEK	3	0.47738	4	0.899	0.954	0.883	1.154	1.114	1.107
PsbQ-like domain	0.0679499	A0A1S3XRM3	169	1.287	Up	0.0048774_x000D_	K	"oxygen-evolving enhancer protein 3-2, chloroplastic-like"	LOC107767928	1	1.28418e-15	112.5	YDLK(1)TVISAKPK	3	-0.26969	3	0.84	0.911	0.924	1.075	1.165	1.203
PsbQ-like domain	0.0679499	A0A1S4D910	181	1.217	Up	0.0454_x000D_	K	"peptidyl-prolyl cis-trans isomerase CYP38, chloroplastic-like"	LOC107827288	1	0.000190922	76.868	SK(1)ADHGVELLNK	3	2.238	1	0.962	0.85	0.895	0.981	1.191	1.122
Thiolase, C-terminal	0.017667	A0A1S4D1D4	413	0.819	Down	0.0069424_x000D_	K	"3-ketoacyl-CoA thiolase 2, peroxisomal"	LOC107824909	1	0.000504287	76.927	CVATLLHEMK(1)R	3	0.16758	2	1.082	1.101	1.202	0.903	0.964	0.904
Thiolase, C-terminal	0.017667	A0A1S3Y0H1	74	1.664	Up	0.0038036_x000D_	K	"3-ketoacyl-CoA thiolase 2, peroxisomal-like"	LOC107770901	1	1.35196e-11	102.08	GGFK(1)DTLADDLLAPVLK	3	0.19262	1	0.739	0.621	0.774	1.088	1.299	1.163
Thiolase, C-terminal	0.017667	A0A1S4CHI1	238	1.445	Up	0.00034183_x000D_	K	"acetyl-CoA acetyltransferase, cytosolic 1-like"	LOC107819092	1	0.039082	62.464	FDGAK(1)LR	2	0.70479	1	0.786	0.829	0.78	1.169	1.196	1.096
Thiolase, C-terminal	0.017667	A0A1S4CHI1	163	1.284	Up	0.0152022_x000D_	K	"acetyl-CoA acetyltransferase, cytosolic 1-like"	LOC107819092	1	4.43403e-21	97.5	DGLTDVYK(1)DCGMGVCAEICAENHK	4	-0.48539	1	0.766	0.905	0.908	1.048	1.12	1.143
Thiolase, C-terminal	0.017667	A0A1S4CHI1	49	1.462	Up	0.0036627_x000D_	K	"acetyl-CoA acetyltransferase, cytosolic 1-like"	LOC107819092	1	6.58589e-07	113.22	LGSIAIEGALK(1)K	3	0.38399	1	0.756	0.863	0.758	1.122	1.261	1.091
Thiolase, C-terminal	0.017667	A0A1S4CHI1	10	2.297	Up	0.00051903_x000D_	K	"acetyl-CoA acetyltransferase, cytosolic 1-like"	LOC107819092	1	0.000113823	95.483	APAAADSIK(1)PR	2	0.91417	4	0.606	0.58	0.546	1.222	1.532	1.224
Chloramphenicol acetyltransferase-like domain	0.013128	Q9FXS7	235	0.738	Down	0.0054029_x000D_	K	EIG-I24 protein	EIG-I24	1	0.00020569	76.357	ECFEVK(1)DEWLDR	3	-1.3594	1	1.235	1.286	1.08	0.859	0.89	0.907
Chloramphenicol acetyltransferase-like domain	0.013128	A0A1S4CV87	93	1.234	Up	0.043816_x000D_	K	Protein ECERIFERUM 26-like	LOC107822954	1	1.63575e-07	88.385	RAESGRPYIK(1)CNDCGAR	3	-0.33204	3	0.822	0.974	0.837	0.991	1.172	1.085
Chloramphenicol acetyltransferase-like domain	0.013128	A0A1S4D1T0	401	1.712	Up	0.0035641_x000D_	K	Omega-hydroxypalmitate O-feruloyl transferase-like	LOC107825023	1	7.38654e-07	89.301	PK(1)YSCPVVSHR	3	-1.8921	2	0.76	0.861	0.667	1.194	1.41	1.312
Chloramphenicol acetyltransferase-like domain	0.013128	A0A1S4D1T0	250	1.316	Up	0.0106587_x000D_	K	Omega-hydroxypalmitate O-feruloyl transferase-like	LOC107825023	1	4.81501e-05	88.075	IFK(1)LNSSDISSLK	3	-2.2058	1	0.888	0.958	0.79	1.205	1.106	1.158
Chloramphenicol acetyltransferase-like domain	0.013128	A0A1S4A7K2	251	1.574	Up	0.020457_x000D_	K	Malonyl-coenzyme:anthocyanin 5-O-glucoside-6'''-O-malonyltransferase-like	LOC107794581	1	0.0232155	71.501	DDILK(1)FK	2	-2.9436	1	0.959	0.681	0.711	1.094	1.256	1.35
Chloramphenicol acetyltransferase-like domain	0.013128	A0A1S4A7K2	253	1.709	Up	0.0047396_x000D_	K	Malonyl-coenzyme:anthocyanin 5-O-glucoside-6'''-O-malonyltransferase-like	LOC107794581	1	0.00677019	80.231	FK(1)NLILSR	2	0.6727	1	0.875	0.643	0.709	1.205	1.265	1.336
Chloramphenicol acetyltransferase-like domain	0.013128	A0A1S3ZVY4	337	1.278	Up	0.00138428_x000D_	K	Agmatine coumaroyltransferase-2-like	LOC107791075	0.993853	1.30817e-17	133.86	VDDK(0.006)YFK(0.994)SFIDFANHK	4	2.0229	1	0.917	0.937	0.909	1.235	1.115	1.18
Chloramphenicol acetyltransferase-like domain	0.013128	A0A1S4CKP8	290	1.256	Up	0.00031779_x000D_	K	"dihydrolipoyllysine-residue succinyltransferase component of 2-oxoglutarate dehydrogenase complex 1, mitochondrial-like"	LOC107819849	1	0.00043428	72.321	DAFVEK(1)HGVK	3	0.3338	3	0.886	0.856	0.873	1.064	1.128	1.092
Chloramphenicol acetyltransferase-like domain	0.013128	A0A1S3Y542	289	1.304	Up	0.0042191_x000D_	K	Acetyltransferase component of pyruvate dehydrogenase complex	LOC107772318	1	2.62874e-05	99.927	IVK(1)ADIEDYLASR	3	-1.6291	2	0.927	0.828	0.833	1.125	1.177	1.073
Chloramphenicol acetyltransferase-like domain	0.013128	A0A1S3Y542	532	1.314	Up	0.0101627_x000D_	K	Acetyltransferase component of pyruvate dehydrogenase complex	LOC107772318	1	7.74423e-09	107.65	VIDGAVGAEWLK(1)AFK	3	-2.4649	1	0.811	0.945	0.825	1.205	1.118	1.068
Chloramphenicol acetyltransferase-like domain	0.013128	A0A1S4BLB5	70	1.364	Up	0.0058759_x000D_	K	Dihydrolipoamide acetyltransferase component of pyruvate dehydrogenase complex	LOC107809523	1	3.00319e-05	73.834	IVSWTK(1)SEGDVLSK	3	-0.38495	1	0.854	0.805	0.888	1.268	1.068	1.138
Glutamine synthetase, catalytic domain	0.0679499	A0A1S3XKM0	327	1.317	Up	0.044718_x000D_	K	Glutamine synthetase	LOC107766022	1	0.000992377	88.596	EEGGFEVIK(1)K	2	-0.90734	4	0.913	0.845	0.888	1.062	1.378	1.044
Glutamine synthetase, catalytic domain	0.0679499	A0A1S3XKM0	225	1.294	Up	0.0041817_x000D_	K	Glutamine synthetase	LOC107766022	1	2.59522e-25	97.059	WPLGWPVGGYPGPQGPYYCGAGADK(1)SFGR	3	0.1807	9	0.898	0.868	0.904	1.124	1.247	1.085
Glutamine synthetase, catalytic domain	0.0679499	A0A1S3XKM0	328	1.464	Up	0.000162939_x000D_	K	Glutamine synthetase	LOC107766022	1	0.00632979	76.302	K(1)AILNLSLR	2	-0.58841	1	0.874	0.814	0.817	1.219	1.257	1.191
Glutamine synthetase, catalytic domain	0.0679499	A0A1S3XKM0	169	1.567	Up	0.0147167_x000D_	K	Glutamine synthetase	LOC107766022	1	0.00117041	65.842	HK(1)AAQIFSDSK	3	-0.40517	1	0.724	0.698	0.987	1.302	1.206	1.267
Glutamine synthetase, catalytic domain	0.0679499	A0A1S3XKM0	338	1.287	Up	0.0057965_x000D_	K	Glutamine synthetase	LOC107766022	1	2.86155e-66	194.58	HK(1)EHISAYGEGNER	3	-0.52829	16	0.901	0.868	0.908	1.118	1.25	1.078
Glutamine synthetase, catalytic domain	0.0679499	A0A1S3YNC4	278	1.301	Up	0.0190645_x000D_	K	Glutamine synthetase	LOC107777858	1	5.12934e-06	96.673	HK(1)EHIAAYGEGNER	3	-1.6732	8	0.873	0.774	0.884	1.049	1.219	1.025
Translation elongation factor EFTu-like, domain 2	0.000548009	P68158	363	1.224	Up	0.0034043_x000D_	K	"Elongation factor Tu, chloroplastic"	TUFA	1	7.50154e-05	104.82	GIQK(1)IDIQR	3	-0.523	2	0.931	0.845	0.924	1.088	1.094	1.124
Translation elongation factor EFTu-like, domain 2	0.000548009	P68158	328	1.25	Up	0.0120003_x000D_	K	"Elongation factor Tu, chloroplastic"	TUFA	1	1.91209e-10	117	IGDTVDIVGLK(1)DTR	2	-0.1938	2	0.885	0.927	0.863	1.095	1.036	1.213
Translation elongation factor EFTu-like, domain 2	0.000548009	A0A1S4C4L0	151	1.427	Up	0.0127035_x000D_	K	GTP-binding protein TypA/BipA homolog	LOC107815102	1	1.90842e-06	63.96	DTK(1)INIIDTPGHSDFGGEVER	3	-0.63608	1	0.905	0.747	0.905	1.119	1.34	1.189
Translation elongation factor EFTu-like, domain 2	0.000548009	A0A1S4C4L0	341	1.642	Up	0.0048369_x000D_	K	GTP-binding protein TypA/BipA homolog	LOC107815102	1	0.00185474	57.434	VSELFVYEK(1)FSR	3	-0.64453	1	0.865	0.672	0.843	1.28	1.397	1.23
Translation elongation factor EFTu-like, domain 2	0.000548009	A0A1S4C4L0	406	1.351	Up	0.004536_x000D_	K	GTP-binding protein TypA/BipA homolog	LOC107815102	1	0.0513591	49.472	EGK(1)YVTSR	2	0.75779	1	0.937	0.813	0.878	1.132	1.26	1.158
Translation elongation factor EFTu-like, domain 2	0.000548009	A0A1S4BNL3	203	0.785	Down	0.0074768_x000D_	K	"Elongation factor G, mitochondrial"	LOC107810234	1	0.00176047	83.869	LAFINK(1)LDR	2	-0.88057	1	1.183	1.091	1.214	0.936	0.954	0.849
Translation elongation factor EFTu-like, domain 2	0.000548009	A0A1S4DJU8	243	1.287	Up	0.00086468_x000D_	K	Elongation factor 1-alpha	LOC107830554	1	2.38935e-36	157.85	LPLQDVYK(1)IGGIGTVPVGR	2	-0.76573	2	0.843	0.906	0.857	1.13	1.145	1.079
Translation elongation factor EFTu-like, domain 2	0.000548009	A0A1S4DJU8	373	1.363	Up	0.0079591_x000D_	K	Elongation factor 1-alpha	LOC107830554	1	0.0449809	59.908	SGK(1)ELEK	2	-0.835	1	0.765	0.919	0.838	1.178	1.192	1.068
Translation elongation factor EFTu-like, domain 2	0.000548009	A0A1S4DJU8	318	1.317	Up	0.034121_x000D_	K	Elongation factor 1-alpha	LOC107830554	1	2.48109e-06	101.75	RGYVASNSK(1)DDPAK	3	0.68393	1	0.803	0.832	0.932	1.073	1.294	1.015
Translation elongation factor EFTu-like, domain 2	0.000548009	A0A1S4DJU8	441	1.357	Up	0.0073806_x000D_	K	Elongation factor 1-alpha	LOC107830554	1	0.0102768	87.476	VTK(1)AAQK	2	0.15294	2	0.785	0.94	0.801	1.135	1.192	1.102
Translation elongation factor EFTu-like, domain 2	0.000548009	A0A1S4DJU8	438	1.262	Up	0.0055767_x000D_	K	Elongation factor 1-alpha	LOC107830554	1	0.00383751	71.153	DPTGAK(1)VTK	2	0.23188	1	0.826	0.919	0.893	1.151	1.048	1.129
Translation elongation factor EFTu-like, domain 2	0.000548009	A0A1S3Y0T4	427	1.277	Up	0.0188368_x000D_	K	Elongation factor 2	LOC107770769	1	4.11016e-05	105.52	DLYVK(1)NVQR	2	1.5353	3	0.819	0.917	0.875	1.038	1.235	1.062
Translation elongation factor EFTu-like, domain 2	0.000548009	A0A1S3Y0T4	583	1.238	Up	0.035299_x000D_	K	Elongation factor 2	LOC107770769	1	0.0524764	56.659	SPNK(1)HNR	2	0.065867	1	0.857	0.91	0.896	1.225	0.979	1.094
Translation elongation factor EFTu-like, domain 2	0.000548009	A0A1S3Y0T4	16	1.207	Up	0.0031355_x000D_	K	Elongation factor 2	LOC107770769	1	7.46451e-09	120.06	NIMDYK(1)HNIR	3	-0.23892	8	0.888	0.902	0.912	1.052	1.149	1.059
Translation elongation factor EFTu-like, domain 2	0.000548009	A0A1S4CVZ3	212	1.367	Up	0.0032176_x000D_	K	"Elongation factor G, chloroplastic"	LOC107823197	1	0.00409383	69.721	QADK(1)YGVPR	2	0.075944	1	0.816	0.863	0.893	1.082	1.187	1.248
Translation elongation factor EFTu-like, domain 2	0.000548009	A0A1S4CVZ3	617	1.69	Up	0.00019787_x000D_	K	"Elongation factor G, chloroplastic"	LOC107823197	1	0.00997634	54.486	SEIK(1)GGAVPK	2	-0.48984	1	0.753	0.753	0.788	1.245	1.39	1.243
Translation elongation factor EFTu-like, domain 2	0.000548009	A0A1S3ZTG2	346	0.676	Down	0.029702_x000D_	K	Eukaryotic peptide chain release factor GTP-binding subunit ERF3A-like	LOC107790262	1	0.000118187	81.92	VLAIFCDEDK(1)VR	2	-0.03226	2	1.331	1.157	1.344	0.703	1.033	0.856
Translation elongation factor EFTu-like, domain 2	0.000548009	A0A1S4CLZ9	482	1.246	Up	0.0177203_x000D_	K	Elongation factor Tu	LOC107820323	1	0.000720836	67.997	TVGAGVIQK(1)ILE	3	0.66222	5	0.831	0.98	0.905	1.07	1.122	1.191
Translation elongation factor EFTu-like, domain 2	0.000548009	A0A1S4CLZ9	399	1.605	Up	0.0119779_x000D_	K	Elongation factor Tu	LOC107820323	1	0.00626669	57.347	FEALVYVLK(1)K	3	-0.21366	1	0.701	0.844	0.84	1.083	1.47	1.275
Ribosomal protein L1-like	0.0569114	A0A1S3Z846	17	0.764	Down	0.0079187_x000D_	K	Ribosomal protein	LOC107784026	1	5.54675e-22	143.42	EAITVIK(1)SASNEK	3	0.018606	1	1.171	1.231	1.146	0.831	0.99	0.888
Ribosomal protein L1-like	0.0569114	A0A1S4BKW8	134	1.676	Up	0.0051845_x000D_	K	Ribosomal protein	LOC107809424	1	0.000159761	70.889	TAIELLK(1)TTASTK	3	0.044404	1	0.807	0.734	0.769	1.084	1.46	1.327
Ribosomal protein L1-like	0.0569114	A0A1S4BKW8	156	1.345	Up	0.0066205_x000D_	K	Ribosomal protein	LOC107809424	1	9.77562e-07	109.99	LNIDPK(1)YNDQQLR	2	0.46695	1	0.9	0.871	0.831	1.058	1.176	1.265
Ribosomal protein L1-like	0.0569114	A0A1S4BKW8	186	1.393	Up	0.022199_x000D_	K	Ribosomal protein	LOC107809424	1	8.16574e-08	112.42	VAVLTQGEK(1)FDEAK	3	0.45798	1	0.842	0.937	0.778	1.065	1.359	1.137
Ribosomal protein L1-like	0.0569114	A0A1S4BKW8	140	1.56	Up	0.0048621_x000D_	K	Ribosomal protein	LOC107809424	1	1.13354e-09	112.63	TTASTK(1)FTETAEAHFR	3	1.4012	2	0.765	0.794	0.845	1.109	1.422	1.219
Ribosomal protein L1-like	0.0569114	A0A1S4DJH3	211	1.297	Up	0.042221_x000D_	K	Ribosomal protein	LOC107830403	1	0.0111707	71.614	STMGK(1)TQR	2	-0.27592	1	0.746	0.961	0.833	0.993	1.123	1.179
Aminoglycoside phosphotransferase	0.0679499	A0A1S4DLE3	222	1.239	Up	0.025618_x000D_	K	Methylthioribose kinase-like	LOC107831013	1	7.08328e-05	105.46	IEVAELK(1)SK	3	0.18124	2	0.986	0.8	0.888	1.098	1.14	1.075
Aminoglycoside phosphotransferase	0.0679499	A0A1S3Z157	135	0.767	Down	0.0013172_x000D_	K	Probable acyl-CoA dehydrogenase IBR3	LOC107781883	1	0.0254071	40.211	IFIDPK(1)LPDVQPER	3	-0.67786	1	1.067	1.186	1.156	0.886	0.861	0.868
Disulphide isomerase	0.168516	A0A1S4DPM9	462	0.694	Down	0.013903_x000D_	K	Protein disulfide-isomerase	LOC107832078	1	0.000759037	70.438	TK(1)EAIIEFIEK	3	0.55906	1	1.21	1.599	1.311	0.983	0.964	0.913
Disulphide isomerase	0.168516	A0A1S4DPM9	400	0.603	Down	0.0049833_x000D_	K	Protein disulfide-isomerase	LOC107832078	1	8.74683e-08	96.247	NVLLEFYAPWCGHCK(1)K	4	-1.1285	2	1.346	1.496	1.752	1.011	0.877	0.88
Disulphide isomerase	0.168516	A0A1S4BDC1	87	1.206	Up	0.014544_x000D_	K	Probable protein disulfide-isomerase A6	LOC107807082	1	9.3467e-05	91.62	VDCDEHK(1)SVCSK	3	-0.97071	2	0.928	0.896	0.835	1.01	1.133	1.065
Disulphide isomerase	0.168516	A0A1S4BDC1	204	0.753	Down	0.002001_x000D_	K	Probable protein disulfide-isomerase A6	LOC107807082	1	1.0228e-07	94.203	QEEGVVIANLDADK(1)HR	3	-0.19726	2	1.205	1.22	1.135	0.836	0.93	0.913
Disulphide isomerase	0.168516	A0A1S4BDC1	57	0.75	Down	0.00136489_x000D_	K	Probable protein disulfide-isomerase A6	LOC107807082	1	1.55889e-23	142.45	AALVEFYAPWCGHCK(1)K	2	4.3559	2	1.252	1.17	1.141	0.85	0.91	0.913
Disulphide isomerase	0.168516	A0A1S4BDC1	80	0.787	Down	0.030477_x000D_	K	Probable protein disulfide-isomerase A6	LOC107807082	1	0.00101508	58.885	SILIGK(1)VDCDEHK	3	0.22761	1	1.285	1.075	1.104	0.981	0.911	0.834
Disulphide isomerase	0.168516	A0A1S4BDC1	58	1.214	Up	0.0168408_x000D_	K	Probable protein disulfide-isomerase A6	LOC107807082	1	0.00415602	83.948	K(1)LAPEYEK	3	-0.6199	2	0.881	0.923	0.847	1.025	1.164	1.028
Disulphide isomerase	0.168516	A0A1S4BDC1	285	0.684	Down	0.0129405_x000D_	K	Probable protein disulfide-isomerase A6	LOC107807082	1	8.80798e-21	147.26	EFVSATNEEK(1)K	2	0.099529	2	1.24	1.266	1.244	0.791	0.919	0.856
Heat shock protein 70 kDa, C-terminal domain	0.0574063	A0A1S4CB32	365	1.24	Up	0.00171957_x000D_	K	"stromal 70 kDa heat shock-related protein, chloroplastic"	LOC107817083	1	7.25267e-53	186.77	GK(1)FEELCSDLLDR	2	0.86836	8	0.87	0.949	0.907	1.106	1.158	1.115
Heat shock protein 70 kDa, C-terminal domain	0.0574063	A0A1S4CB32	588	1.5	Up	0.040241_x000D_	K	"stromal 70 kDa heat shock-related protein, chloroplastic"	LOC107817083	1	0.0069407	70.256	FAQEDK(1)EK	3	1.3014	1	0.935	0.792	0.735	1.067	1.52	1.107
Heat shock protein 70 kDa, C-terminal domain	0.0574063	A0A1S4CB32	306	1.464	Up	0.031602_x000D_	K	"stromal 70 kDa heat shock-related protein, chloroplastic"	LOC107817083	1	0.00152998	65.842	IVDWLASDFK(1)K	3	-0.020324	2	0.813	0.991	0.702	1.117	1.384	1.168
Heat shock protein 70 kDa, C-terminal domain	0.0574063	A0A1S4CB32	142	1.35	Up	0.0092968_x000D_	K	"stromal 70 kDa heat shock-related protein, chloroplastic"	LOC107817083	1	3.783e-06	113.99	K(1)MNEVDEESK	3	-1.9877	2	0.859	0.94	0.813	1.152	1.283	1.091
Heat shock protein 70 kDa, C-terminal domain	0.0574063	A0A1S4CB32	249	1.287	Up	0.0073616_x000D_	K	"stromal 70 kDa heat shock-related protein, chloroplastic"	LOC107817083	1	3.66341e-13	114.96	IINEPTAASLAYGFEK(1)K	3	0.96881	1	0.879	0.847	0.946	1.158	1.215	1.066
Heat shock protein 70 kDa, C-terminal domain	0.0574063	A0A1S4CB32	166	1.268	Up	0.000137034_x000D_	K	"stromal 70 kDa heat shock-related protein, chloroplastic"	LOC107817083	1	1.7683e-32	146.3	QVSYNVIRDENGNVK(1)LDCPAIGK	3	-0.4193	5	0.882	0.908	0.904	1.135	1.168	1.114
Heat shock protein 70 kDa, C-terminal domain	0.0574063	A0A1S4CB32	174	1.453	Up	0.0024041_x000D_	K	"stromal 70 kDa heat shock-related protein, chloroplastic"	LOC107817083	1	5.22872e-42	165.06	LDCPAIGK(1)SFAAEEISAQVLR	2	0.73643	3	0.755	0.891	0.87	1.261	1.181	1.214
Heat shock protein 70 kDa, C-terminal domain	0.0574063	A0A1S4CB32	317	1.309	Up	6.1776E-05_x000D_	K	"stromal 70 kDa heat shock-related protein, chloroplastic"	LOC107817083	1	5.88178e-07	78.95	DK(1)QALQR	2	0.45984	2	0.882	0.871	0.898	1.186	1.144	1.14
Heat shock protein 70 kDa, C-terminal domain	0.0574063	A0A1S4CB32	136	1.325	Up	0.0024411_x000D_	K	"stromal 70 kDa heat shock-related protein, chloroplastic"	LOC107817083	1	3.89869e-23	143.67	QAVVNPENTFFSVK(1)R	2	0.014297	2	0.836	0.897	0.904	1.217	1.091	1.186
Heat shock protein 70 kDa, C-terminal domain	0.0574063	A0A1S4CB32	634	1.447	Up	0.00062315_x000D_	K	"stromal 70 kDa heat shock-related protein, chloroplastic"	LOC107817083	1	2.27868e-11	100.58	LGELK(1)EAISGGSTQTMK	3	2.2524	1	0.871	0.841	0.804	1.171	1.287	1.182
Heat shock protein 70 kDa, C-terminal domain	0.0574063	A0A1S4CB32	378	1.216	Up	0.000158855_x000D_	K	"stromal 70 kDa heat shock-related protein, chloroplastic"	LOC107817083	1	0.00016991	97.779	LK(1)TPVQNSLR	3	-4.3503	2	0.942	0.903	0.905	1.112	1.11	1.122
Heat shock protein 70 kDa, C-terminal domain	0.0574063	A0A1S4CB32	415	1.391	Up	0.0032587_x000D_	K	"stromal 70 kDa heat shock-related protein, chloroplastic"	LOC107817083	1	7.87463e-06	111.63	IPAVQELVK(1)K	3	-0.10701	3	0.88	0.891	0.799	1.144	1.287	1.143
Heat shock protein 70 kDa, C-terminal domain	0.0574063	I7GVS5	74	0.736	Down	0.00026266_x000D_	K	Heat shock protein 70	NtHsp70	1	2.18729e-32	154.81	NQVAMNPINTVFDAK(1)R	3	-0.15049	5	1.256	1.24	1.169	0.897	0.881	0.919
Heat shock protein 70 kDa, C-terminal domain	0.0574063	I7GVS5	545	0.717	Down	6.3618E-05_x000D_	K	Heat shock protein 70	NtHsp70	1	1.63731e-07	88.283	VEAK(1)NALENYAYNMR	3	-1.0045	2	1.249	1.271	1.203	0.871	0.902	0.895
Heat shock protein 70 kDa, C-terminal domain	0.0574063	I7GVS5	191	1.471	Up	0.027435_x000D_	K	Heat shock protein 70	NtHsp70	1	2.94454e-86	212.79	IINEPTAAAIAYGLDK(1)K	3	0.26446	4	0.838	0.714	0.721	0.958	1.335	1.051
Heat shock protein 70 kDa, C-terminal domain	0.0574063	I7GVS5	252	0.7	Down	0.000156589_x000D_	K	Heat shock protein 70	NtHsp70	1	1.46554e-29	163.9	MVNHFVQEFK(1)R	2	1.0344	4	1.221	1.318	1.238	0.875	0.899	0.871
Heat shock protein 70 kDa, C-terminal domain	0.0574063	I7GVS5	563	1.346	Up	0.0042169_x000D_	K	Heat shock protein 70	NtHsp70	0.999609	0.000298746	90.412	NTVKDEK(1)IASK	3	0.11427	2	0.854	0.847	0.738	1.094	1.059	1.131
Heat shock protein 70 kDa, C-terminal domain	0.0574063	I7GVS5	530	0.813	Down	0.025203_x000D_	K	Heat shock protein 70	NtHsp70	1	0.0131935	58.172	MVQEAEK(1)YK	2	1.1861	1	1.103	1.252	1.097	0.944	0.866	0.996
Heat shock protein 70 kDa, C-terminal domain	0.0574063	I7GVS5	318	0.793	Down	0.0032387_x000D_	K	Heat shock protein 70	NtHsp70	1	0.0224051	56.258	K(1)CMEPVEK	3	-1.0598	2	1.177	1.135	1.185	0.866	0.934	0.974
Heat shock protein 70 kDa, C-terminal domain	0.0574063	I7GVS5	539	2.524	Up	0.026561_x000D_	K	Heat shock protein 70	NtHsp70	0.999871	0.048105	40.496	YKSEDEEHK(1)K	3	0.24943	1	0.624	0.344	0.499	0.924	1.763	1.015
Heat shock protein 70 kDa, C-terminal domain	0.0574063	A0A1S3YGZ0	80	0.721	Down	0.041236_x000D_	K	"heat shock 70 kDa protein, mitochondrial"	LOC107775921	1	0.0150778	50.897	NPK(1)VIENAEGSR	2	-0.28155	1	1.02	1.446	1.204	0.825	0.935	0.887
Heat shock protein 70 kDa, C-terminal domain	0.0574063	A0A1S3YGZ0	110	0.736	Down	0.026995_x000D_	K	"heat shock 70 kDa protein, mitochondrial"	LOC107775921	1	0.000587581	78.324	AELLVGTPAK(1)R	2	-0.091622	2	1.196	1.302	1.126	0.783	1.03	0.856
Heat shock protein 70 kDa, C-terminal domain	0.0574063	A0A1S4B2J7	545	0.71	Down	0.00023649_x000D_	K	heat shock cognate 70 kDa protein 2	LOC107803885	0.919484	2.02943e-06	69.289	K(0.081)VEAK(0.919)NALENYSYNMR	3	0.085434	1	1.284	1.27	1.221	0.865	0.882	0.933
Heat shock protein 70 kDa, C-terminal domain	0.0574063	A0A1S3XTB8	334	0.708	Down	0.0042162_x000D_	K	heat shock cognate 70 kDa protein 2-like	LOC107768506	1	2.49855e-07	71.592	MDK(1)STVHDVVLVGGSTR	3	0.69247	2	1.227	1.313	1.153	0.807	0.944	0.865
Ribosomal protein L1, 3-layer alpha/beta-sandwich	0.0569114	A0A1S3Z846	17	0.764	Down	0.0079187_x000D_	K	Ribosomal protein	LOC107784026	1	5.54675e-22	143.42	EAITVIK(1)SASNEK	3	0.018606	1	1.171	1.231	1.146	0.831	0.99	0.888
Ribosomal protein L1, 3-layer alpha/beta-sandwich	0.0569114	A0A1S4BKW8	134	1.676	Up	0.0051845_x000D_	K	Ribosomal protein	LOC107809424	1	0.000159761	70.889	TAIELLK(1)TTASTK	3	0.044404	1	0.807	0.734	0.769	1.084	1.46	1.327
Ribosomal protein L1, 3-layer alpha/beta-sandwich	0.0569114	A0A1S4BKW8	156	1.345	Up	0.0066205_x000D_	K	Ribosomal protein	LOC107809424	1	9.77562e-07	109.99	LNIDPK(1)YNDQQLR	2	0.46695	1	0.9	0.871	0.831	1.058	1.176	1.265
Ribosomal protein L1, 3-layer alpha/beta-sandwich	0.0569114	A0A1S4BKW8	186	1.393	Up	0.022199_x000D_	K	Ribosomal protein	LOC107809424	1	8.16574e-08	112.42	VAVLTQGEK(1)FDEAK	3	0.45798	1	0.842	0.937	0.778	1.065	1.359	1.137
Ribosomal protein L1, 3-layer alpha/beta-sandwich	0.0569114	A0A1S4BKW8	140	1.56	Up	0.0048621_x000D_	K	Ribosomal protein	LOC107809424	1	1.13354e-09	112.63	TTASTK(1)FTETAEAHFR	3	1.4012	2	0.765	0.794	0.845	1.109	1.422	1.219
Ribosomal protein L1, 3-layer alpha/beta-sandwich	0.0569114	A0A1S4DJH3	211	1.297	Up	0.042221_x000D_	K	Ribosomal protein	LOC107830403	1	0.0111707	71.614	STMGK(1)TQR	2	-0.27592	1	0.746	0.961	0.833	0.993	1.123	1.179
ATP-grasp fold	0.168516	A0A1S4CW91	216	1.373	Up	0.0129211_x000D_	K	"carbamoyl-phosphate synthase large chain, chloroplastic-like"	LOC107823266	1	0.0029154	69.721	K(1)AEDRDLFK	3	0.24652	1	0.904	0.855	0.772	1.081	1.295	1.099
ATP-grasp fold	0.168516	A0A1S4CW91	919	1.257	Up	0.0071186_x000D_	K	"carbamoyl-phosphate synthase large chain, chloroplastic-like"	LOC107823266	1	0.0117011	62.546	SWTTK(1)LAK	3	-0.27035	1	0.855	0.94	0.87	1.047	1.178	1.124
ATP-grasp fold	0.168516	A0A1S4D955	188	1.416	Up	0.0060956_x000D_	K	"Succinate--CoA ligase [ADP-forming] subunit beta, mitochondrial"	LOC107827369	1	2.28098e-09	109.07	VPIDVFK(1)GISDEDAAK	3	0.4855	1	0.748	0.868	0.803	1.066	1.255	1.105
Pyruvate kinase-like, insert domain	0.128914	A0A1S3YR78	275	1.292	Up	0.00182468_x000D_	K	Pyruvate kinase	LOC107778911	1	6.1136e-11	94.339	GDLGMEIPVEK(1)IFLAQK	3	0.78358	2	0.87	0.933	0.871	1.12	1.123	1.213
Pyruvate kinase-like, insert domain	0.128914	A0A1S4BGF6	127	0.772	Down	0.0027953_x000D_	K	Pyruvate kinase	LOC107807979	1	0.000649783	66.708	GDENTICMSYK(1)K	3	-1.0761	1	1.18	1.155	1.14	0.837	0.956	0.888
Pyruvate kinase-like, insert domain	0.128914	A0A1S4BGF6	273	1.384	Up	0.0090197_x000D_	K	Pyruvate kinase	LOC107807979	1	2.88934e-07	70.41	GDLGMEIPIEK(1)IFLAQK	3	-0.53212	1	0.865	0.801	0.777	1.098	1.257	1.025
Pyruvate kinase-like, insert domain	0.128914	A0A1S3Y892	503	1.224	Up	0.038501_x000D_	K	Pyruvate kinase	LOC107773422	1	0.000885164	80.69	ASGVIK(1)SHDR	2	0.35125	2	0.974	0.782	0.892	1.105	1.032	1.104
Pyruvate kinase-like, insert domain	0.128914	A0A1S3Y892	513	0.713	Down	2.445E-05_x000D_	K	Pyruvate kinase	LOC107773422	1	1.20739e-05	82.069	VVICQK(1)VGDASVVK	3	1.6674	2	1.263	1.204	1.247	0.88	0.894	0.873
Pyruvate kinase-like, insert domain	0.128914	A0A1S4D9F1	308	1.383	Up	0.0106225_x000D_	K	Pyruvate kinase	LOC107827388	1	0.00173556	63.185	CNMAGK(1)PAVVTR	2	-0.79018	1	0.81	0.881	0.813	1.037	1.298	1.129
Elongation factor Tu, domain 2	0.168516	P68158	363	1.224	Up	0.0034043_x000D_	K	"Elongation factor Tu, chloroplastic"	TUFA	1	7.50154e-05	104.82	GIQK(1)IDIQR	3	-0.523	2	0.931	0.845	0.924	1.088	1.094	1.124
Elongation factor Tu, domain 2	0.168516	P68158	328	1.25	Up	0.0120003_x000D_	K	"Elongation factor Tu, chloroplastic"	TUFA	1	1.91209e-10	117	IGDTVDIVGLK(1)DTR	2	-0.1938	2	0.885	0.927	0.863	1.095	1.036	1.213
Elongation factor Tu, domain 2	0.168516	A0A1S4CLZ9	482	1.246	Up	0.0177203_x000D_	K	Elongation factor Tu	LOC107820323	1	0.000720836	67.997	TVGAGVIQK(1)ILE	3	0.66222	5	0.831	0.98	0.905	1.07	1.122	1.191
Elongation factor Tu, domain 2	0.168516	A0A1S4CLZ9	399	1.605	Up	0.0119779_x000D_	K	Elongation factor Tu	LOC107820323	1	0.00626669	57.347	FEALVYVLK(1)K	3	-0.21366	1	0.701	0.844	0.84	1.083	1.47	1.275
