# Supplementary material for: Comprehensive Proteomic Analysis of Lysine Acetylation in Nicotiana benthamiana After Sensing CWMV Infection
Source: Front Microbiol. 2021 May 17;12:672559. doi: 10.3389/fmicb.2021.672559 (PMC8166574; doi:10.3389/fmicb.2021.672559)
Supplement: Supplementary file 7 [file Table_6.XLSX]

## Sheet: nodes
Table S6 Network_information of photosynthesis-related proteins
Name in links	Protein accession	Position	Amino acid	Protein description	Gene name	No.Sites	Localization probability	PEP	Score	Modified sequence	Charge	Mass error [ppm]	MS/MS Count	CK1	CK2	CK3	CWMV_1	CWMV_2	CWMV_3	CWMV/CK Ratio	CWMV/CK P value
0	A0A1S4CNZ1	105	K	photosynthetic NDH subunit of lumenal location 1, chloroplastic-like isoform X2	LOC107820852	1	1	0.00102728	83.869	GHDSAFK(1)DR	3	-0.5971	3	0.981	0.961	0.858	1.036	1.114	1.089	1.157	0.034982
1	A0A1S4C5L2	123	K	photosystem I reaction center subunit IV B, chloroplastic	LOC107815412	2	1	7.07558e-68	179.19	FNK(1)VNYANVSTNNYALDEVEEVK	4	0.70842	2	0.999	1.169	0.952	0.943	0.931	1.109	0.956	0.62536
2	A0A1S3Y8B9	42	K	Chlorophyll a-b binding protein, chloroplastic	LOC107773466	1	1	1.70091e-24	152.25	AK(1)PVSSGSPWYGPDR	2	0.12954	2
3	P18212	112	K	Oxygen-evolving enhancer protein 2-2, chloroplastic	PSBP2	7	1	5.80416e-10	122.69	LQIPSK(1)WNPNK	2	0.70834	3	0.918	0.887	0.953	1.138	1.181	1.032	1.215	0.0128634
4	A0A1S3XRM3	189	K	oxygen-evolving enhancer protein 3-2, chloroplastic-like	LOC107767928	11	1	9.53412e-06	104.24	LQDLTGK(1)LFK	2	0.38028	2	0.965	0.974	0.951	1.071	1	1.102	1.098	0.035364
5	D2K7Z2	137	K	Photosystem I reaction center subunit	PsaN	1	1	0.000274692	60.549	FPENFTGCQDLAK(1)QK	3	0.21464	1	0.803	0.844	0.874	1.202	1.327	1.164	1.465	0.0012041
6	A0A1S3ZHB8	127	K	oxygen-evolving enhancer protein 1, chloroplastic-like	LOC107786842	5	1	9.20686e-25	106.93	GTGTANQCPTIDGGVESFAFK(1)PGK	4	0.17218	5	0.959	1.007	0.979	0.933	1.213	0.965	1.056	0.59622
7	Q40519	71	K	Photosystem II 10 kDa polypeptide, chloroplastic	PSBR	1	1	0.000506839	84.821	GK(1)GVYQFVDK	2	-0.56473	2	0.895	0.786	0.94	1.198	1.257	1.106	1.359	0.0091204
8	A0A1S3XJD3	98	K	photosystem I reaction center subunit III, chloroplastic-like	LOC107765837	5	1	0.0215409	67.464	K(1)LESSLK	3	-0.28227	1
9	A0A1S3X0Y5	289	K	Ferredoxin--NADP reductase, chloroplastic	LOC107760150	14	1	0.00219593	80.69	EQTNEK(1)GEK	2	0.40867	1	1.17	0.932	0.835	1.034	1.176	0.952	1.077	0.5309
10	Q84QE8	152	K	Oxygen evolving complex 33 kDa photosystem II protein	PsbO	8	1	3.00319e-05	73.834	AESVNK(1)NAPPDFQK	3	-3.1152	1	0.801	0.883	0.798	1.284	1.272	1.23	1.525	0.0002835
11	Q0PWS6	95	K	Chlorophyll a-b binding protein, chloroplastic	Lhcb6	3	1	0.0353586	49.742	DPAFLK(1)WYR	2	1.9608	1
12	A0A1S4CBW5	213	K	Chlorophyll a-b binding protein, chloroplastic	LOC107817323	1	1	2.31033e-18	85.423	GLGGSGDPAYPGGPFFNPLGFGK(1)DEK	4	-0.88906	2	0.768	0.736	0.696	1.12	1.798	1.27	1.904	0.0124387
13	A0A1S3XWU9	237	K	oxygen-evolving enhancer protein 2-1, chloroplastic-like	LOC107769475	4	1	6.52847e-71	197.45	TADGDEGGKHQLISATVNDGK(1)LYICK	5	-0.22035	5	1.05	0.991	1.057	1.006	0.974	0.939	0.942	0.105623
14	P27494	124	K	Chlorophyll a-b binding protein 36, chloroplastic	CAB36	2	1	8.83431e-10	121.24	NGVK(1)FGEAVWFK	2	0.36296	2	0.909	0.991	0.964	1.136	1.103	1.091	1.163	0.0058196
15	A0A140G1S2	231	K	ATP synthase subunit beta	atpB	5	1	2.47964e-47	141.23	ESGVINEENIAESK(1)VALVYGQMNEPPGAR	3	-0.27911	2	0.864	0.871	1.033	1.13	1.059	1.153	1.207	0.039761
16	A0A1S4CR54	99	K	photosystem I reaction center subunit VI-1, chloroplastic-like	LOC107821676	2	1	5.01013e-15	134.98	FFETFAAPFTK(1)R	2	0.029496	6	0.923	0.859	0.835	1.263	1.235	1.205	1.415	0.00044287
17	A0A1S3YAU9	237	K	Chlorophyll a-b binding protein, chloroplastic	LOC107774251	4	1	1.66167e-29	160.48	ATLQLAEIK(1)HAR	3	1.28	5	0.824	0.866	0.75	1.241	1.355	1.166	1.542	0.0020388
18	A0A1S3YQ87	182	K	photosystem II 22 kDa protein, chloroplastic	LOC107778533	3	1	0.000163085	93.649	AVIPPGK(1)GFK	3	0.047015	13	0.885	0.929	0.907	1.089	1.2	1.181	1.275	0.00185986
19	A0A1S4CFV4	73	K	photosystem I reaction center subunit IV A, chloroplastic	LOC107818546	1	1	2.93652e-32	129.77	FNK(1)VNYANVSTNNYALDEIEEVK	3	-0.55976	1	0.937	1.042	0.978	1.025	1.009	0.975	1.018	0.62338
20	A0A1S3ZIE1	124	K	photosystem I reaction center subunit II, chloroplastic	LOC107787208	6	1	3.59167e-06	108.47	EGANLLK(1)LAR	3	0.3665	4	0.908	0.952	0.814	1.266	1.173	1.061	1.309	0.0176607
21	O04397	360	K	Ferredoxin--NADP reductase, root-type isozyme, chloroplastic	---	2	1	0.000109193	85.554	GESWEQK(1)LSQLK	3	0.98538	1
22	P27493	37	K	Chlorophyll a-b binding protein 21, chloroplastic	CAB21	2	0.999994	1.7884e-20	129.2	K(1)TVAKPVASSSPWYGPDR	3	0.1003	1
23	A0A1S4AX40	213	K	ATP synthase subunit b', chloroplastic-like	LOC107802241	2	1	2.84533e-12	117.18	SLDSQIAALSDEIVK(1)K	3	-0.25515	2	0.773	0.815	0.762	1.214	1.331	1.298	1.635	0.000138396
24	A0A1S4DIE1	122	K	Chlorophyll a-b binding protein, chloroplastic	LOC107830195	1	1	0.000609575	86.114	VDFK(1)EPVWFK	2	-0.26816	3	0.829	0.881	0.82	0.878	1.976	1.034	1.537	0.27922
25	A0A1S4D6T7	100	K	photosystem I reaction center subunit V, chloroplastic-like	LOC107826546	1	1	4.80963e-07	118.9	AK(1)EYVSLLK	2	0.50665	1
26	A0A1S4DJK1	53	K	Chlorophyll a-b binding protein, chloroplastic	LOC107830508	1	1	0.0291972	67.334	K(1)SWIPGVK	2	0.1744	1
27	A0A1S3WXV6	117	K	Chlorophyll a-b binding protein, chloroplastic	LOC107758987	1	1	3.71694e-13	88.565	WADIIK(1)PGCVNTDPIFPNNK	4	-0.21542	2
28	A0A1S4DDG4	85	K	Chlorophyll a-b binding protein, chloroplastic	LOC107828640	2	1	0.00362103	60.255	YK(1)ESELIHCR	3	0.48057	1
29	Q0PWS5	52	K	Chlorophyll a-b binding protein, chloroplastic	Lhcb5	4	1	0.0131436	82.241	AAAAPAK(1)K	2	0.12665	2	0.918	0.906	0.939	1.101	1.188	1.145	1.243	0.00087561
30	A0A1S4DN09	112	K	photosystem II repair protein PSB27-H1, chloroplastic-like	LOC107831545	2	1	2.35106e-06	110.98	EASNYWVAK(1)YR	2	0.49392	1	0.833	0.937	0.892	1.087	1.2	1.108	1.275	0.0059385
31	A0A1S3ZHH0	206	K	psbP-like protein 1, chloroplastic	LOC107786772	2	1	2.7362e-25	113.21	HGLTAVCIGNGK(1)FYTLTTGANER	3	-0.84118	1	0.905	0.759	0.918	1.13	1.122	1.294	1.373	0.0142401
32	A0A1S4A1K3	163	K	Plastocyanin	LOC107792758	2	1	0.00673295	40.137	GTYSFYCSPHQGAGMVGK(1)VTVN	3	-1.813	1	0.761	0.929	0.665	1.42	1.597	1.229	1.803	0.008541
33	A0A1S4A0E0	152	K	ATP synthase gamma chain, chloroplastic-like	LOC107792409	5	1	3.14168e-15	138.45	GLCGGFNNYLIK(1)K	2	-0.34111	2	0.973	0.976	0.958	1.091	1.106	1.008	1.103	0.030437

## Sheet: links
Source	Target	Value
5	2	723
1	5	830
3	20	918
30	26	883
7	8	921
30	20	702
29	30	826
11	12	892
4	14	835
4	17	991
11	5	892
8	9	930
5	8	987
10	23	910
3	26	914
6	19	720
18	17	949
6	26	984
1	19	806
1	8	971
13	29	990
10	31	738
12	27	858
6	10	801
28	19	924
28	24	888
11	25	932
6	14	947
28	4	932
7	25	941
6	4	992
33	29	870
21	20	704
10	32	945
3	4	994
6	17	994
5	22	723
10	20	958
33	11	870
32	5	931
24	29	880
22	26	712
11	26	800
28	12	986
3	28	912
32	17	913
25	19	938
1	25	938
29	20	932
10	5	880
25	17	941
10	17	994
11	29	981
12	26	891
5	25	983
16	27	832
5	30	853
0	31	889
3	11	914
28	8	989
25	27	840
18	12	949
33	17	905
6	28	930
29	14	939
28	7	835
10	24	982
1	10	712
22	17	920
13	26	914
33	9	916
12	4	909
33	28	842
4	26	942
7	20	802
18	7	709
6	25	941
18	30	793
13	24	948
19	14	711
2	4	783
6	20	958
8	17	952
5	12	976
21	9	808
13	11	914
24	20	916
33	12	941
6	23	910
3	17	980
32	12	907
20	14	968
5	7	797
30	4	912
8	26	938
24	12	884
24	17	979
33	23	972
29	2	822
24	14	906
22	4	783
28	32	905
28	25	989
25	16	989
8	30	896
18	29	723
28	29	885
5	29	749
11	30	883
32	20	964
11	4	942
12	17	892
25	14	787
13	28	912
33	15	991
4	20	957
5	16	869
33	25	940
6	1	712
28	20	991
6	31	736
10	29	990
8	20	996
10	9	813
22	29	822
5	4	905
24	27	834
10	28	930
8	27	920
8	12	992
13	25	946
8	29	942
30	17	870
6	32	945
6	9	813
1	16	870
23	20	883
25	20	993
25	29	941
16	12	981
12	20	987
5	20	989
2	17	920
32	14	728
27	26	858
10	14	947
10	3	961
10	8	970
28	14	960
3	8	947
6	8	970
13	20	918
12	14	955
32	18	867
6	11	984
10	19	721
26	17	986
6	33	933
13	14	735
1	14	711
11	32	880
29	31	742
7	17	867
18	25	706
11	14	910
23	8	925
14	17	974
6	24	982
3	24	948
11	20	930
32	7	930
12	19	885
18	4	788
10	26	984
32	16	888
18	5	968
33	26	870
28	11	892
24	4	988
6	5	880
5	26	892
28	5	987
25	8	993
16	19	870
13	5	732
11	27	859
5	19	830
29	4	993
13	12	873
3	7	751
28	26	891
32	8	951
16	20	974
16	17	869
11	8	938
28	27	974
5	23	752
10	25	941
13	7	751
3	5	732
11	17	986
6	29	990
33	24	870
32	4	959
10	4	992
13	10	961
29	17	994
7	4	901
27	17	884
32	25	950
13	17	980
7	30	769
3	14	735
26	14	909
16	29	769
16	14	716
32	24	827
24	26	980
11	22	714
1	27	826
33	20	832
22	2	818
27	19	826
6	3	961
27	20	978
24	7	733
1	12	885
25	30	946
28	17	880
7	12	875
13	8	947
20	19	980
32	26	880
25	12	991
3	12	873
32	29	922
24	8	932
33	10	933
24	25	931
13	32	898
27	14	773
6	13	961
25	26	932
20	26	930
8	16	953
29	26	981
23	25	870
3	25	946
11	7	923
8	19	971
28	16	926
3	29	990
10	11	984
1	20	980
7	26	923
8	14	897
5	24	848
11	24	980
25	4	958
1	28	924
20	17	878
20	31	728
33	8	937
12	29	888
7	29	931
5	17	870
8	4	968
12	30	724
13	4	994
3	32	898
5	14	952
5	27	952
