# Supplementary material for: Comprehensive Proteomic Analysis of Lysine Acetylation in Nicotiana benthamiana After Sensing CWMV Infection
Source: Front Microbiol. 2021 May 17;12:672559. doi: 10.3389/fmicb.2021.672559 (PMC8166574; doi:10.3389/fmicb.2021.672559)
Supplement: Supplementary file 8 [file Table_7.XLSX]

## Sheet: Sheet1
Table S7 Proteins involved in photosynthetic pathways
Protein accession	Position	CWMV/CK ratio	Up- or down-regulation	CWMV/CK P value	Amino acid	Protein description	Gene name
A0A140G1R3	20	1.395	Up	2.2779e-06	K	Photosystem I P700 chlorophyll a apoprotein A1	psaA
A0A140G1R3	320	1.514	Up	0.00082016	K	Photosystem I P700 chlorophyll a apoprotein A1	psaA
A0A140G1R3	327	1.55	Up	0.000179999	K	Photosystem I P700 chlorophyll a apoprotein A1	psaA
A0A140G1R2	302	1.312	Up	0.0104011	K	Photosystem I P700 chlorophyll a apoprotein A2	psaB
A0A140G1R2	696	1.674	Up	0.0059847	K	Photosystem I P700 chlorophyll a apoprotein A2	psaB
A0A140G1R2	545	0.747	Down	0.0125196	K	Photosystem I P700 chlorophyll a apoprotein A2	psaB
A0A140G1X0	52	1.224	Up	0.016398	K	Photosystem I iron-sulfur center	psaC
A0A140G1X0	6	1.253	Up	0.0034585	K	Photosystem I iron-sulfur center	psaC
A0A140G1X0	35	1.26	Up	0.0091246	K	Photosystem I iron-sulfur center	psaC
A0A1S3ZIE1	128	1.264	Up	0.0047244	K	Photosystem I reaction center subunit II, chloroplastic	PsaD
A0A1S3ZIE1	124	1.309	Up	0.0176607	K	Photosystem I reaction center subunit II, chloroplastic	PsaD
A0A1S3ZIE1	163	1.312	Up	0.0063192	K	Photosystem I reaction center subunit II, chloroplastic	PsaD
A0A1S3ZIE1	199	1.355	Up	0.0064187	K	Photosystem I reaction center subunit II, chloroplastic	PsaD
A0A1S3ZIE1	195	1.502	Up	0.00107906	K	Photosystem I reaction center subunit II, chloroplastic	PsaD
A0A1S4CR54	99	1.415	Up	0.00044287	K	Photosystem I reaction center subunit VI-1, chloroplastic-like	PsaH
A0A1S4CR54	138	2.033	Up	0.0094201	K	Photosystem I reaction center subunit VI-1, chloroplastic-like	PsaH
D2K7Z2	137	1.465	Up	0.0012041	K	Photosystem I reaction center subunit	PsaN
A0A140G1U3	130	1.246	Up	0.005338	K	Photosystem II CP47 reaction center protein	psbB
A0A140G1U3	504	1.457	Up	0.0068965	K	Photosystem II CP47 reaction center protein	psbB
A0A140G1Q7	318	1.574	Up	0.00074252	K	Photosystem II D2 protein	psbD
Q84QE8	160	1.239	Up	0.0064438	K	Oxygen evolving complex 33 kDa photosystem II protein	PsbO
Q84QE8	130	1.288	Up	0.0050152	K	Oxygen evolving complex 33 kDa photosystem II protein	PsbO
Q84QE8	100	1.342	Up	0.02998	K	Oxygen evolving complex 33 kDa photosystem II protein	PsbO
Q84QE8	146	1.519	Up	0.00037865	K	Oxygen evolving complex 33 kDa photosystem II protein	PsbO
Q84QE8	152	1.525	Up	0.0002835	K	Oxygen evolving complex 33 kDa photosystem II protein	PsbO
Q40519	71	1.359	Up	0.0091204	K	Photosystem II 10 kDa polypeptide, chloroplastic	PsbR
P18212	106	1.554	Up	0.00046098	K	Oxygen-evolving enhancer protein 2-2, chloroplastic	PsbP2
A0A1S3XRM3	204	1.234	Up	0.00140369	K	Oxygen-evolving enhancer protein 3-2, chloroplastic-like	PsbQ
A0A1S3XRM3	169	1.287	Up	0.0048774	K	Oxygen-evolving enhancer protein 3-2, chloroplastic-like	PsbQ
A0A1S3XRM3	136	1.58	Up	0.00064224	K	Oxygen-evolving enhancer protein 3-2, chloroplastic-like	PsbQ
A0A1S3YQ87	182	1.275	Up	0.00185986	K	Photosystem II 22 kDa protein, chloroplastic	PsbS
A0A1S4DN09	112	1.275	Up	0.0059385	K	Photosystem II repair protein PSB27-H1, chloroplastic-like	Psb27
A0A1S4DN09	117	1.294	Up	0.00108003	K	Photosystem II repair protein PSB27-H1, chloroplastic-like	Psb27
A0A1S3XWU9	115	1.261	Up	0.035482	K	Oxygen-evolving enhancer protein 2-1, chloroplastic-like	LOC107769475
A0A1S3ZHB8	160	1.252	Up	0.019197	K	Oxygen-evolving enhancer protein 1, chloroplastic-like	LOC107786842
A0A1S4BQX4	52	1.21	Up	0.033661	K	Red chlorophyll catabolite reductase, chloroplastic-like	LOC107810967
A0A1S4CBW5	213	1.904	Up	0.0124387	K	Chlorophyll a-b binding protein, chloroplastic	LOC107817323
A0A1S3YL77	93	0.815	Down	0.042003	K	Photosystem II 5 kDa protein, chloroplastic-like	LOC107777466
P27494	42	1.233	Up	0.031616	K	Chlorophyll a-b binding protein 36, chloroplastic	CAB36
A0A1S3YAU9	237	1.542	Up	0.0020388	K	Chlorophyll a-b binding protein, chloroplastic	Lhcb4
A0A1S3YAU9	207	1.641	Up	0.0043979	K	Chlorophyll a-b binding protein, chloroplastic	Lhcb4
Q0PWS5	52	1.243	Up	0.00087561	K	Chlorophyll a-b binding protein, chloroplastic	Lhcb5
Q0PWS5	114	1.452	Up	2.2287e-05	K	Chlorophyll a-b binding protein, chloroplastic	Lhcb5
Q0PWS5	204	1.467	Up	0.00091688	K	Chlorophyll a-b binding protein, chloroplastic	Lhcb5
Q0PWS6	229	1.464	Up	0.00080088	K	Chlorophyll a-b binding protein, chloroplastic	Lhcb6
Q8LSZ2	278	1.36	Up	0.031544	K	NADPH-protochlorophyllide oxidoreductase	Por2
Q8LSZ2	387	1.623	Up	0.0116605	K	NADPH-protochlorophyllide oxidoreductase	Por2
Q8LSZ3	328	0.656	Down	0.0031787	K	NADPH-protochlorophyllide oxidoreductase	Por1
A0A140G1S8	180	1.247	Up	0.0118848	K	Cytochrome f	PetA
A0A140G1S8	200	1.264	Up	0.0025247	K	Cytochrome f	PetA
A0A140G1S8	131	1.307	Up	0.020381	K	Cytochrome f	PetA
A0A140G1S8	144	1.42	Up	0.021278	K	Cytochrome f	PetA
A0A140G1S8	174	1.45	Up	0.00063912	K	Cytochrome f	PetA
A0A140G1U7	3	1.284	Up	0.0195752	K	Cytochrome b6	PetB
A0A1S4C1K4	142	0.822	Down	0.0168035	K	ATP synthase subunit O, mitochondrial-like	LOC107814191
A0A140G1S2	231	1.207	Up	0.039761	K	ATP synthase subunit beta	AtpB
A0A1S4A0E0	72	1.214	Up	0.0168635	K	ATP synthase gamma chain, chloroplastic-like	LOC107792409
A0A140G1S2	167	1.29	Up	0.013842	K	ATP synthase subunit beta	AtpB
A0A1S4A0E0	78	1.331	Up	0.000141071	K	ATP synthase gamma chain, chloroplastic-like	LOC107792409
A0A1S4AX40	135	1.332	Up	0.00069936	K	ATP synthase subunit b', chloroplastic-like	LOC107802241
A0A140G1P8	125	1.367	Up	0.0005449	K	ATP synthase CF0 B subunit	AtpF
A0A140G1P7	25	1.493	Up	0.000155183	K	ATP synthase subunit alpha	AtpA
A0A140G1P7	114	1.499	Up	0.0037629	K	ATP synthase subunit alpha	AtpA
A0A1S4AX40	213	1.635	Up	0.000138396	K	ATP synthase subunit b', chloroplastic-like	LOC107802241
A0A1S4A0E0	72	1.214	Up	0.0168635	K	ATP synthase gamma chain, chloroplastic-like	LOC107792409
A0A1S4A0E0	78	1.331	Up	0.000141071	K	ATP synthase gamma chain, chloroplastic-like	LOC107792409
