# Supplementary material for: Comprehensive Proteomic Analysis of Lysine Acetylation in Nicotiana benthamiana After Sensing CWMV Infection
Source: Front Microbiol. 2021 May 17;12:672559. doi: 10.3389/fmicb.2021.672559 (PMC8166574; doi:10.3389/fmicb.2021.672559)
Supplement: Supplementary file 9 [file Table_8.XLSX]

## Sheet: Sheet1
Table S8 LC-MS/MS analysis for selected proteins
Proteins	Positions within proteins	Score diff	PEP	Score	Delta score	Score for localization	Amino acid	Acetyl (K) Probabilities	Acetyl (K) Score diffs	Mass error [ppm]	Intensity	Ratio mod/base	Intensity S1-1	Intensity S1-2	Intensity S1-3	Intensity S1 Average	Intensity S2-1	Intensity S2-2	Intensity S2-3	Intensity S2 Average	S1vsS2
A0A1S4CHI1	10	114.606	0.000136663	150.26	150.26	114.61	K	APAAADSIK(1)PRDVCIV	APAAADSIK(114.61)PRDVCIV	2.5991	41561000	0.0051798	7698600	9425400	8304500	8.47617e+06	3855500	2713800	2921800	3163700	2.67919
A0A1S4CHI1	49	132.779	1.35185e-11	238.51	238.51	132.78	K	LGSIAIEGALK(1)K	LGSIAIEGALK(132.78)K(-132.78)	-0.66998	26025000	0.001752	8497700	6489000	5314300	6767000	2126300	2093000	1504200	1.90783e+06	3.54696
Proteins	Positions within proteins	Score diff	PEP	Score	Delta score	Score for localization	Amino acid	Acetyl (K) Probabilities	Acetyl (K) Score diffs	Mass error [ppm]	Intensity	Ratio mod/base	Intensity S3-1	Intensity S3-2	Intensity S3-3	Intensity S3 Average	Intensity S4-1	Intensity S4-2	Intensity S4-3	Intensity S4 Average	S3vsS4
A0A1S4BE66	58	170.135	1.3896e-07	199.61	199.61	170.14	K	AGLAK(1)LLGLAGETNVQGEDQK	AGLAK(170.14)LLGLAGETNVQGEDQK(-170.14)	0.98139	80698000	0.53708	14646000	7668700	6463500	9.59273e+06	23320000	12332000	9971500	1.52078e+07	0.630776
A0A1S4BE66	75	51.9785	7.68444e-11	246.56	246.56	51.979	K	K(1)LDVLSNEVFIK	K(51.98)LDVLSNEVFIK(-51.98)	-0.75049	3101100000	0.081668	676290000	321960000	257470000	4.18573e+08	644620000	309780000	318870000	4.24423e+08	0.986217
A0A1S4BE66	311	108.461	0.000442054	116.73	116.73	108.46	K	ALDLVPK(1)K	ALDLVPK(108.46)K(-108.46)	0.84502	147070000	0.013288	28432000	21345000	18118000	2.26317e+07	17251000	13124000	8582300	1.29858e+07	1.74281
A0A1S4BE66	86	142.868	1.96197e-11	220.89	220.89	220.89	K	KLDVLSNEVFIK(1)ALVSSGR	K(-142.87)LDVLSNEVFIK(142.87)ALVSSGR	2.1254	36703000	0.00097043	11086000	6197900	3191000	6.82497e+06	12631000	0	3597600	8114300	0.841104
A0A1S4BE66	243	107.455	0.00110331	107.45	107.45	107.45	K	YPTDGSSPK(1)SLR	YPTDGSSPK(107.45)SLR	-0.15374	43740000	0.54658	9503300	8167800	8635000	8768700	7707700	4099000	5627300	5.81133e+06	1.5089
Proteins	Positions within proteins	Score diff	PEP	Score	Delta score	Score for localization	Amino acid	Acetyl (K) Probabilities	Acetyl (K) Score diffs	Mass error [ppm]	Intensity	Ratio mod/base	Intensity S5-1	Intensity S5-2	Intensity S5-3	Intensity S5 Average	Intensity S6-1	Intensity S6-2	Intensity S6-3	Intensity S6 Average	S5vsS6
A0A1S4CLZ9	473	170.226	8.22884e-10	218.55	218.55	170.23	K	EGGK(1)TVGAGVIQK	EGGK(170.23)TVGAGVIQK(-170.23)	-1.0533	132050000	1.5113	34071000	18756000	22042000	2.49563e+07	24528000	12927000	15183000	17546000	1.42234
A0A1S4CLZ9	399	186.158	2.28338e-10	222.18	136.96	186.16	K	VYVLK(1)KEEGGR	VYVLK(186.16)K(-186.16)EEGGR	-0.38324	328130000	0.038948	64909000	32626000	32348000	4.32943e+07	35583000	20627000	18241000	24817000	1.74454
A0A1S4CLZ9	122	174.731	1.04e-10	238.01	238.01	174.73	K	K(1)YDEIDAAPEERAR	K(174.73)YDEIDAAPEERAR	-2.8545	2078000000	0.079279	301840000	165000000	129860000	198900000	179390000	101970000	101850000	1.27737e+08	1.55711
